# Supplementary material for: Crystal structure of 1-meth­oxy-5-methyl-N-phenyl-1,2,3-triazole-4-carboxamide
Source: Acta Crystallogr E Crystallogr Commun. 2015 Sep 26;71(Pt 10):o798. doi: 10.1107/S2056989015017776 (PMC4647442; doi:10.1107/S2056989015017776)
Supplement: Supplementary file 1 [file e-71-0o798-sup1.cif]

##############################################################################
#                                                                            #
# This CIF contains the data in a paper accepted for publication in          #
# Acta Crystallographica Section E. It conforms to the requirements of       #
# Notes for Authors for Acta Crystallographica Section E, and has been       #
# peer reviewed under the auspices of the IUCr Commission on Journals.       #
#                                                                            #
# Full details of the Crystallographic Information File format               #
# are given in the paper "The Crystallographic Information File (CIF):       #
# a New Standard Archive File for Crystallography" by S. R. Hall, F. H.      #
# Allen and I. D. Brown [Acta Cryst. (1991), A47, 655-685].                  #
#                                                                            #
# The current version of the core CIF dictionary is obtainable from          #
# ftp://ftp.iucr.org/pub/cif_core.dic.                                       #
#                                                                            #
# Software is freely available for graphical display of the structure(s)     #
# in this CIF. For information consult the CIF software page                 #
# http://www.iucr.org/resources/cif/software.                                #
#                                                                            #
# This file may be used for bona fide research purposes within the           #
# scientific community so long as proper attribution is given to the journal # 
# article from which it was obtained.                                        #
#                                                                            #
##############################################################################
data_I
_audit_creation_method     Olex2
_chemical_name_systematic
;
1-Methoxy-5-methyl-<i>N</i>-phenyl-1,2,3-triazole-4-carboxamide
;
_chemical_name_common     ?
_chemical_formula_moiety     'C11 H12 N4 O2'
_chemical_formula_sum     'C11 H12 N4 O2'
_chemical_formula_iupac     'C11 H12 N4 O2'
_chemical_formula_weight     232.25
_chemical_melting_point     310
_space_group_crystal_system     monoclinic
_space_group_name_H-M_alt     'P 21/c'
_space_group_name_Hall     '-P 2ybc'
loop_
    _symmetry_equiv_pos_as_xyz
    'x, y, z'
    '-x, y+1/2, -z+1/2'
    '-x, -y, -z'
    'x, -y-1/2, z-1/2'
_cell_length_a     11.4637(8)
_cell_length_b     6.4345(13)
_cell_length_c     15.822(3)
_cell_angle_alpha     90.00
_cell_angle_beta     100.367(12)
_cell_angle_gamma     90.00
_cell_volume     1148.0(3)
_cell_formula_units_Z     4
_cell_measurement_reflns_used     1077
_cell_measurement_theta_min     2.90
_cell_measurement_theta_max     26.42
_cell_measurement_temperature     295(2)
_exptl_crystal_description     prism
_exptl_crystal_colour     colorless
_exptl_crystal_size_max     0.21
_exptl_crystal_size_mid     0.16
_exptl_crystal_size_min     0.09
_exptl_crystal_density_diffrn     1.344
_exptl_crystal_density_meas     ?
_exptl_crystal_density_method     'not measured'
_exptl_crystal_F_000     488
_exptl_absorpt_coefficient_mu     0.097
_exptl_absorpt_correction_type     none
_exptl_absorpt_process_details     ?
_exptl_absorpt_correction_T_min     ?
_exptl_absorpt_correction_T_max     ?
_exptl_special_details
;
;
_diffrn_ambient_temperature     295(2)
_diffrn_radiation_type     MoK\a
_diffrn_radiation_wavelength     0.71073
_diffrn_radiation_source     'fine-focus sealed tube'
_diffrn_radiation_monochromator     graphite
_diffrn_measurement_device_type     'Agilent Xcalibur S CCD'
_diffrn_measurement_method     'omega scans'
_diffrn_detector_area_resol_mean     ?
_diffrn_reflns_number     7259
_diffrn_reflns_av_R_equivalents     0.0400
_diffrn_reflns_av_sigmaI/netI     0.0684
_diffrn_reflns_theta_min     2.90
_diffrn_reflns_theta_max     26.42
_diffrn_reflns_theta_full     26.42
_diffrn_measured_fraction_theta_max     0.976
_diffrn_measured_fraction_theta_full     0.976
_diffrn_reflns_limit_h_min     -7
_diffrn_reflns_limit_h_max     14
_diffrn_reflns_limit_k_min     -5
_diffrn_reflns_limit_k_max     8
_diffrn_reflns_limit_l_min     -19
_diffrn_reflns_limit_l_max     19
_diffrn_standards_number     0
_diffrn_standards_interval_count     0
_diffrn_standards_interval_time     0
_diffrn_standards_decay_%     0
_refine_special_details
;
Refinement of <i>F</i>^2^ against ALL reflections. The weighted <i>R</i>-factor
<i>wR</i> and goodness of fit <i>S</i> are based on <i>F</i>^2^, conventional
<i>R</i>-factors <i>R</i> are based on <i>F</i>, with <i>F</i> set to zero for
negative <i>F</i>^2^. The threshold expression of <i>F</i>^2^ >
\s(<i>F</i>^2^) is used only for calculating <i>R</i>-factors(gt) <i>etc</i>.
and is not relevant to the choice of reflections for refinement.
<i>R</i>-factors based on <i>F</i>^2^ are statistically about twice as large
as those based on <i>F</i>, and <i>R</i>-factors based on ALL data will be
even larger.
;
_reflns_number_total     2302
_reflns_number_gt     1077
_reflns_threshold_expression     I>2\s(I)
_refine_ls_structure_factor_coef     Fsqd
_refine_ls_matrix_type     full
_refine_ls_R_factor_all     0.1296
_refine_ls_R_factor_gt     0.0547
_refine_ls_wR_factor_gt     0.1319
_refine_ls_wR_factor_ref     0.1474
_refine_ls_goodness_of_fit_ref     1.000
_refine_ls_restrained_S_all     1.000
_refine_ls_number_reflns     2302
_refine_ls_number_parameters     160
_refine_ls_number_restraints     0
_refine_ls_hydrogen_treatment     mixed
_refine_ls_weighting_scheme     calc
_refine_ls_weighting_details
                 'calc w=1/[\s^2^(Fo^2^)+(0.0682P)^2^] where P=(Fo^2^+2Fc^2^)/3'
_atom_sites_solution_hydrogens     geom
_atom_sites_solution_primary     direct
_atom_sites_solution_secondary     difmap
_refine_ls_shift/su_max     0.000
_refine_ls_shift/su_mean     0.000
_refine_diff_density_max     0.432
_refine_diff_density_min     -0.222
_refine_ls_extinction_method     none
_refine_ls_extinction_coef     ?
loop_
    _atom_type_symbol
    _atom_type_description
    _atom_type_scat_dispersion_real
    _atom_type_scat_dispersion_imag
    _atom_type_scat_source
    'C' 'C' 0.0033 0.0016
                         'International Tables Vol C Tables 4.2.6.8 and 6.1.1.4'
    'H' 'H' 0.0000 0.0000
                         'International Tables Vol C Tables 4.2.6.8 and 6.1.1.4'
    'N' 'N' 0.0061 0.0033
                         'International Tables Vol C Tables 4.2.6.8 and 6.1.1.4'
    'O' 'O' 0.0106 0.0060
                         'International Tables Vol C Tables 4.2.6.8 and 6.1.1.4'
_computing_data_collection
;
CrysAlis Pro (Agilent, 2006)
;
_computing_cell_refinement
;
CrysAlis Pro (Agilent, 2006)
;
_computing_data_reduction
;
CrysAlis Pro (Agilent, 2006)
;
_computing_structure_solution
;
SHELXS-97 (Sheldrick, 2008)
;
_computing_structure_refinement
;
SHELXS97 (Sheldrick, 2008)
;
_computing_molecular_graphics
;
publCIF (Westrip, 2010)
;
_computing_publication_material
;
publCIF (Westrip, 2010)
;
loop_
    _atom_site_type_symbol
    _atom_site_label
    _atom_site_fract_x
    _atom_site_fract_y
    _atom_site_fract_z
    _atom_site_U_iso_or_equiv
    _atom_site_adp_type
    _atom_site_calc_flag
    _atom_site_refinement_flags
    _atom_site_occupancy
    _atom_site_symmetry_multiplicity
    _atom_site_disorder_assembly
    _atom_site_disorder_group
    O O1 0.61315(16) 0.0563(3) 0.15704(14) 0.0777(7) Uani d . 1 1 . .
    C C8 0.7887(2) 0.1712(4) 0.24262(18) 0.0475(7) Uani d . 1 1 . .
    C C6 0.7399(2) -0.2566(4) 0.08075(18) 0.0496(7) Uani d . 1 1 . .
    C C7 0.7204(2) 0.0365(4) 0.17728(19) 0.0533(7) Uani d . 1 1 . .
    N N2 0.90562(18) 0.1400(4) 0.27423(17) 0.0605(7) Uani d . 1 1 . .
    N N4 0.8463(2) 0.3915(4) 0.33811(19) 0.0708(8) Uani d . 1 1 . .
    C C9 0.7489(2) 0.3375(4) 0.28291(19) 0.0553(8) Uani d . 1 1 . .
    N N1 0.7844(2) -0.1083(4) 0.14353(16) 0.0530(6) Uani d . 1 1 . .
    N N3 0.9416(2) 0.2771(4) 0.3343(2) 0.0759(8) Uani d . 1 1 . .
    O O2 0.8515(2) 0.5302(4) 0.40535(18) 0.0956(8) Uani d . 1 1 . .
    C C1 0.7975(2) -0.4450(5) 0.0824(2) 0.0589(8) Uani d . 1 1 . .
    H H1A 0.8634 -0.4721 0.1246 0.071 Uiso calc R 1 1 . .
    C C5 0.6434(3) -0.2172(5) 0.0169(2) 0.0641(8) Uani d . 1 1 . .
    H H5A 0.6049 -0.0896 0.0148 0.077 Uiso calc R 1 1 . .
    C C3 0.6605(3) -0.5520(6) -0.0411(2) 0.0809(10) Uani d . 1 1 . .
    H H3A 0.6331 -0.6524 -0.0821 0.097 Uiso calc R 1 1 . .
    C C2 0.7571(3) -0.5924(5) 0.0214(2) 0.0739(9) Uani d . 1 1 . .
    H H2A 0.7955 -0.7200 0.0225 0.089 Uiso calc R 1 1 . .
    C C4 0.6048(3) -0.3651(6) -0.0430(2) 0.0769(10) Uani d . 1 1 . .
    H H4A 0.5395 -0.3381 -0.0857 0.092 Uiso calc R 1 1 . .
    C C11 0.9070(4) 0.7045(6) 0.3901(3) 0.137(2) Uani d . 1 1 . .
    H H11A 0.8970 0.8073 0.4321 0.205 Uiso calc R 1 1 . .
    H H11B 0.8741 0.7551 0.3337 0.205 Uiso calc R 1 1 . .
    H H11C 0.9900 0.6765 0.3933 0.205 Uiso calc R 1 1 . .
    C C10 0.6343(3) 0.4512(5) 0.2740(2) 0.0818(10) Uani d . 1 1 . .
    H H10A 0.6298 0.5214 0.3268 0.123 Uiso calc R 1 1 . .
    H H10B 0.5699 0.3543 0.2609 0.123 Uiso calc R 1 1 . .
    H H10C 0.6292 0.5511 0.2284 0.123 Uiso calc R 1 1 . .
    H H1 0.858(2) -0.109(4) 0.1666(17) 0.048(8) Uiso d . 1 1 . .
loop_
    _atom_site_aniso_label
    _atom_site_aniso_U_11
    _atom_site_aniso_U_22
    _atom_site_aniso_U_33
    _atom_site_aniso_U_12
    _atom_site_aniso_U_13
    _atom_site_aniso_U_23
    O1 0.0365(12) 0.1021(17) 0.0930(17) 0.0057(10) 0.0076(11) -0.0186(13)
    C8 0.0393(15) 0.0458(16) 0.0589(18) 0.0007(12) 0.0134(13) 0.0056(14)
    C6 0.0414(15) 0.0538(18) 0.0549(19) -0.0035(14) 0.0117(14) 0.0045(16)
    C7 0.0418(16) 0.0582(18) 0.062(2) -0.0016(14) 0.0146(15) 0.0066(16)
    N2 0.0444(14) 0.0516(15) 0.0836(19) -0.0032(11) 0.0062(13) -0.0019(14)
    N4 0.0607(17) 0.0658(17) 0.089(2) -0.0011(13) 0.0206(15) -0.0268(16)
    C9 0.0400(16) 0.065(2) 0.0624(19) -0.0028(14) 0.0117(15) -0.0013(16)
    N1 0.0354(13) 0.0558(15) 0.0661(17) 0.0045(11) 0.0041(12) -0.0011(13)
    N3 0.0465(15) 0.0710(17) 0.107(2) 0.0004(13) 0.0059(14) -0.0188(17)
    O2 0.0967(18) 0.0961(18) 0.102(2) -0.0125(14) 0.0395(15) -0.0152(16)
    C1 0.0573(17) 0.0563(19) 0.064(2) 0.0021(15) 0.0140(15) 0.0062(17)
    C5 0.0512(18) 0.073(2) 0.067(2) 0.0069(15) 0.0089(16) 0.0035(19)
    C3 0.077(2) 0.093(3) 0.075(3) -0.018(2) 0.018(2) -0.024(2)
    C2 0.081(2) 0.061(2) 0.085(3) -0.0020(18) 0.030(2) -0.004(2)
    C4 0.061(2) 0.098(3) 0.070(2) -0.005(2) 0.0055(17) -0.010(2)
    C11 0.171(4) 0.055(2) 0.221(5) -0.019(2) 0.133(4) -0.005(3)
    C10 0.0566(19) 0.098(2) 0.092(3) 0.0195(17) 0.0172(17) -0.016(2)
_geom_special_details
;
All e.s.d.'s (except the e.s.d. in the dihedral angle between two l.s. planes)
are estimated using the full covariance matrix. The cell e.s.d.'s are taken
into account individually in the estimation of e.s.d.'s in distances, angles
and torsion angles; correlations between e.s.d.'s in cell parameters are only
used when they are defined by crystal symmetry. An approximate (isotropic)
treatment of cell e.s.d.'s is used for estimating e.s.d.'s involving l.s.
planes.
;
loop_
    _geom_bond_atom_site_label_1
    _geom_bond_atom_site_label_2
    _geom_bond_site_symmetry_2
    _geom_bond_distance
    _geom_bond_publ_flag
    O1 C7 . 1.220(3) ?
    C8 N2 . 1.359(3) ?
    C8 C9 . 1.365(3) ?
    C8 C7 . 1.463(4) ?
    C6 C1 . 1.379(4) ?
    C6 C5 . 1.381(4) ?
    C6 N1 . 1.405(3) ?
    C7 N1 . 1.354(3) ?
    N2 N3 . 1.308(3) ?
    N4 N3 . 1.327(3) ?
    N4 C9 . 1.334(3) ?
    N4 O2 . 1.382(3) ?
    C9 C10 . 1.488(4) ?
    N1 H1 . 0.85(3) ?
    O2 C11 . 1.333(4) ?
    C1 C2 . 1.372(4) ?
    C1 H1A . 0.9300 ?
    C5 C4 . 1.359(4) ?
    C5 H5A . 0.9300 ?
    C3 C4 . 1.360(5) ?
    C3 C2 . 1.370(5) ?
    C3 H3A . 0.9300 ?
    C2 H2A . 0.9300 ?
    C4 H4A . 0.9300 ?
    C11 H11A . 0.9600 ?
    C11 H11B . 0.9600 ?
    C11 H11C . 0.9600 ?
    C10 H10A . 0.9600 ?
    C10 H10B . 0.9600 ?
    C10 H10C . 0.9600 ?
loop_
    _geom_angle_atom_site_label_1
    _geom_angle_atom_site_label_2
    _geom_angle_atom_site_label_3
    _geom_angle_site_symmetry_1
    _geom_angle_site_symmetry_3
    _geom_angle
    _geom_angle_publ_flag
    N2 C8 C9 . . 109.5(2) ?
    N2 C8 C7 . . 122.6(2) ?
    C9 C8 C7 . . 127.8(2) ?
    C1 C6 C5 . . 119.6(3) ?
    C1 C6 N1 . . 118.1(3) ?
    C5 C6 N1 . . 122.3(3) ?
    O1 C7 N1 . . 124.1(3) ?
    O1 C7 C8 . . 120.6(2) ?
    N1 C7 C8 . . 115.3(2) ?
    N3 N2 C8 . . 109.2(2) ?
    N3 N4 C9 . . 115.2(2) ?
    N3 N4 O2 . . 118.1(3) ?
    C9 N4 O2 . . 125.9(2) ?
    N4 C9 C8 . . 101.5(2) ?
    N4 C9 C10 . . 123.7(3) ?
    C8 C9 C10 . . 134.8(3) ?
    C7 N1 C6 . . 126.3(3) ?
    C7 N1 H1 . . 113.4(17) ?
    C6 N1 H1 . . 120.2(17) ?
    N2 N3 N4 . . 104.6(2) ?
    C11 O2 N4 . . 111.1(3) ?
    C2 C1 C6 . . 119.6(3) ?
    C2 C1 H1A . . 120.2 ?
    C6 C1 H1A . . 120.2 ?
    C4 C5 C6 . . 120.0(3) ?
    C4 C5 H5A . . 120.0 ?
    C6 C5 H5A . . 120.0 ?
    C4 C3 C2 . . 120.0(3) ?
    C4 C3 H3A . . 120.0 ?
    C2 C3 H3A . . 120.0 ?
    C3 C2 C1 . . 120.2(3) ?
    C3 C2 H2A . . 119.9 ?
    C1 C2 H2A . . 119.9 ?
    C5 C4 C3 . . 120.7(3) ?
    C5 C4 H4A . . 119.6 ?
    C3 C4 H4A . . 119.6 ?
    O2 C11 H11A . . 109.5 ?
    O2 C11 H11B . . 109.5 ?
    H11A C11 H11B . . 109.5 ?
    O2 C11 H11C . . 109.5 ?
    H11A C11 H11C . . 109.5 ?
    H11B C11 H11C . . 109.5 ?
    C9 C10 H10A . . 109.5 ?
    C9 C10 H10B . . 109.5 ?
    H10A C10 H10B . . 109.5 ?
    C9 C10 H10C . . 109.5 ?
    H10A C10 H10C . . 109.5 ?
    H10B C10 H10C . . 109.5 ?
loop_
    _geom_hbond_atom_site_label_D
    _geom_hbond_atom_site_label_H
    _geom_hbond_atom_site_label_A
    _geom_hbond_site_symmetry_A
    _geom_hbond_distance_DH
    _geom_hbond_distance_HA
    _geom_hbond_distance_DA
    _geom_hbond_angle_DHA
    N1 H1 N2 . 0.86(2) 2.33(3) 2.780(4) 113(2)
    N1 H1 N3 2_745 0.86(2) 2.41(2) 3.184(3) 150(2)
_iucr_refine_instructions_details
;
TITL dc in P2(1)/c
CELL 0.71073  11.4637   6.4345  15.8219  90.000 100.367  90.000
ZERR    4.00   0.0008   0.0013   0.0034   0.000   0.012   0.000
LATT  1
SYMM -X, 0.5+Y, 0.5-Z
SFAC C H N O
UNIT 44 48 16 8
L.S. 14
BOND $H
HTAB
ACTA
FMAP 2
PLAN 20
WGHT    0.068200
FVAR       0.65286
O1    4    0.613154    0.056292    0.157044    11.00000    0.03646    0.10214 =
         0.09301   -0.01858    0.00762    0.00570
C8    1    0.788655    0.171192    0.242622    11.00000    0.03934    0.04582 =
         0.05892    0.00560    0.01336    0.00072
C6    1    0.739863   -0.256597    0.080754    11.00000    0.04142    0.05379 =
         0.05485    0.00445    0.01170   -0.00345
C7    1    0.720358    0.036510    0.177278    11.00000    0.04183    0.05825 =
         0.06168    0.00660    0.01461   -0.00156
N2    3    0.905620    0.139989    0.274232    11.00000    0.04438    0.05161 =
         0.08363   -0.00194    0.00617   -0.00322
N4    3    0.846349    0.391486    0.338108    11.00000    0.06066    0.06583 =
         0.08856   -0.02679    0.02065   -0.00112
C9    1    0.748865    0.337523    0.282912    11.00000    0.04000    0.06451 =
         0.06235   -0.00128    0.01175   -0.00279
N1    3    0.784369   -0.108331    0.143529    11.00000    0.03542    0.05579 =
         0.06607   -0.00111    0.00413    0.00449
N3    3    0.941566    0.277110    0.334321    11.00000    0.04650    0.07097 =
         0.10726   -0.01878    0.00586    0.00041
O2    4    0.851515    0.530220    0.405352    11.00000    0.09675    0.09611 =
         0.10193   -0.01519    0.03949   -0.01248
C1    1    0.797508   -0.444989    0.082404    11.00000    0.05731    0.05632 =
         0.06408    0.00625    0.01397    0.00214
AFIX  43
H1A   2    0.863382   -0.472061    0.124602    11.00000   -1.20000
AFIX   0
C5    1    0.643400   -0.217227    0.016871    11.00000    0.05119    0.07332 =
         0.06720    0.00352    0.00888    0.00691
AFIX  43
H5A   2    0.604894   -0.089621    0.014796    11.00000   -1.20000
AFIX   0
C3    1    0.660505   -0.552036   -0.041056    11.00000    0.07656    0.09334 =
         0.07453   -0.02424    0.01842   -0.01756
AFIX  43
H3A   2    0.633063   -0.652445   -0.082117    11.00000   -1.20000
AFIX   0
C2    1    0.757134   -0.592356    0.021425    11.00000    0.08111    0.06148 =
         0.08468   -0.00358    0.02989   -0.00203
AFIX  43
H2A   2    0.795473   -0.719961    0.022513    11.00000   -1.20000
AFIX   0
C4    1    0.604761   -0.365093   -0.042979    11.00000    0.06054    0.09819 =
         0.06973   -0.00986    0.00554   -0.00454
AFIX  43
H4A   2    0.539494   -0.338134   -0.085708    11.00000   -1.20000
AFIX   0
C11   1    0.907024    0.704456    0.390056    11.00000    0.17060    0.05517 =
         0.22078   -0.00493    0.13257   -0.01934
AFIX 137
H11A  2    0.896983    0.807306    0.432114    11.00000   -1.50000
H11B  2    0.874108    0.755092    0.333734    11.00000   -1.50000
H11C  2    0.989970    0.676488    0.393299    11.00000   -1.50000
AFIX   0
C10   1    0.634291    0.451154    0.273984    11.00000    0.05663    0.09801 =
         0.09203   -0.01606    0.01718    0.01948
AFIX 137
H10A  2    0.629827    0.521420    0.326832    11.00000   -1.50000
H10B  2    0.569864    0.354300    0.260948    11.00000   -1.50000
H10C  2    0.629244    0.551073    0.228411    11.00000   -1.50000
AFIX   0
H1    2    0.857661   -0.109205    0.166641    11.00000    0.04825
HKLF 4
REM  dc in P2(1)/c
REM R1 =  0.0547 for   1077 Fo > 4sig(Fo)  and  0.1296 for all   2302 data
REM    160 parameters refined using      0 restraints
END
WGHT      0.0853      0.0000
REM Highest difference peak  0.432,  deepest hole -0.222,  1-sigma level  0.039
Q1    1   0.8436  0.6285  0.3339  11.00000  0.05    0.43
Q2    1   0.9427  0.6323  0.4288  11.00000  0.05    0.29
Q3    1   0.9003  0.7739  0.3914  11.00000  0.05    0.25
Q4    1   0.8541  0.4730  0.2824  11.00000  0.05    0.20
Q5    1   0.9528  0.3630  0.2840  11.00000  0.05    0.14
Q6    1   0.6529  0.6031  0.2981  11.00000  0.05    0.13
Q7    1   0.5713  0.4587  0.1985  11.00000  0.05    0.13
Q8    1   0.5874  0.4344  0.3189  11.00000  0.05    0.12
Q9    1   0.9190  0.8148  0.4578  11.00000  0.05    0.11
Q10   1   0.8185  0.8308  0.3599  11.00000  0.05    0.11
Q11   1   0.8406  0.0706  0.2760  11.00000  0.05    0.11
Q12   1   0.8408 -0.6862  0.0137  11.00000  0.05    0.11
Q13   1   0.7983  0.2862  0.2388  11.00000  0.05    0.10
Q14   1   0.9555  0.2315  0.3359  11.00000  0.05    0.09
Q15   1   0.6485 -0.0581  0.2114  11.00000  0.05    0.09
Q16   1   0.5788  0.0419  0.1237  11.00000  0.05    0.09
Q17   1   0.6093 -0.7843 -0.1408  11.00000  0.05    0.09
Q18   1   0.5984  0.0576  0.2204  11.00000  0.05    0.09
Q19   1   0.6167 -0.0382  0.0330  11.00000  0.05    0.08
Q20   1   0.8471  0.4180  0.3569  11.00000  0.05    0.08
;
data_exp_221
_journal_date_recd_electronic     2015-09-17
_journal_date_accepted     2015-09-22
_journal_name_full     'Acta Crystallographica, Section E'
_journal_year     2015
_journal_volume     71
_journal_issue     10
_journal_page_first     o798
_journal_page_last     o798
_journal_paper_category     HO
_journal_paper_doi     10.1107/S2056989015017776
_journal_coeditor_code     HB7511
_publ_contact_author_name     'Inna Khazhieva'
_publ_contact_author_address
;
Ural Federal University
Mira 19 Ekaterinburg 620002
Russia
;
_publ_contact_author_email     'i.s.khazhieva@urfu.ru'
_publ_contact_author_fax     '8-(343)-375-48-18'
_publ_contact_author_phone     '8-(343)-375-48-18'
_publ_section_title
;
Crystal structure of
1-methoxy-5-methyl-<i>N</i>-phenyl-1,2,3-triazole-4-carboxamide
;
_publ_section_title_footnote     .
loop_
    _publ_author_name
    _publ_author_footnote
    _publ_author_address
    'Khazhieva, Inna S.' .
;
Ural Federal University
Mira 19 Ekaterinburg 620002
Russian Federation
;
    'Glukhareva, Tatiana V.' .
;
Ural Federal University
Mira 19 Ekaterinburg 620002
Russian Federation
;
    'Slepukhin, Pavel A.' .
;
I. Postovsky Institute of Organic Synthesis
Kovalevskoy 22 Ekaterinburg 620090
Russian Federation
;
    'Morzherin, Yury Yu.' .
;
Ural Federal University
Mira 19 Ekaterinburg 620002
Russian Federation
;
_publ_section_synopsis     .
