# Supplementary material for: Crystal structure of 1-meth­oxy-5-methyl-N-phenyl-1,2,3-triazole-4-carboxamide
Source: Acta Crystallogr E Crystallogr Commun. 2015 Sep 26;71(Pt 10):o798. doi: 10.1107/S2056989015017776 (PMC4647442; doi:10.1107/S2056989015017776)
Supplement: Supplementary file 2 [file e-71-0o798-Isup2.hkl]

# 
# h,k,l, Fc-squared, Fo-squared, sigma(Fo-squared) and status flag 
# 
data_I
_shelx_title ' dc in P2(1)/c' 
_shelx_refln_list_code          4 
_shelx_F_calc_maximum      139.19 
_exptl_crystal_F_000       488.00 
_reflns_d_resolution_high  0.7988 
 
loop_ 
 _symmetry_equiv_pos_as_xyz 
 'x, y, z' 
 '-x, y+1/2, -z+1/2' 
 '-x, -y, -z' 
 'x, -y-1/2, z-1/2' 
 
_cell_length_a    11.4637 
_cell_length_b     6.4345 
_cell_length_c    15.8219 
_cell_angle_alpha  90.000 
_cell_angle_beta  100.367 
_cell_angle_gamma  90.000 
 
_shelx_F_squared_multiplier     1.000 
 
loop_ 
 _refln_index_h 
 _refln_index_k 
 _refln_index_l 
 _refln_F_squared_calc 
 _refln_F_squared_meas 
 _refln_F_squared_sigma 
 _refln_observed_status 
   2   0   0    14602.14    14527.73     76.40 o 
   3   0   0       13.15        6.38      2.43 o 
   4   0   0     2382.12     2414.10     22.09 o 
   5   0   0     1197.42     1354.96      9.80 o 
   6   0   0      897.52      945.43      7.09 o 
   7   0   0      952.24      974.69      6.70 o 
   8   0   0      517.81      520.00      6.60 o 
   9   0   0       99.10      111.58      9.51 o 
  10   0   0       13.08       15.01     10.23 o 
  12   0   0       18.76        7.75     11.11 o 
  13   0   0        3.52        6.59     16.35 o 
  14   0   0        7.03        5.91     17.57 o 
   1   1   0      198.17      185.97      2.33 o 
   2   1   0      827.40      725.70      8.47 o 
   3   1   0        5.08        0.09      2.68 o 
   4   1   0      187.16      150.88      3.16 o 
   5   1   0      245.69      247.30      3.61 o 
   6   1   0       17.61       14.53      2.95 o 
   7   1   0        1.05        0.35      3.59 o 
   8   1   0        0.01        2.37      3.44 o 
   9   1   0        5.94        8.62      4.42 o 
  10   1   0        4.40       22.27     12.83 o 
  11   1   0        5.33        4.54      8.03 o 
  12   1   0       16.59       22.91      8.50 o 
  13   1   0        0.08        8.20     10.47 o 
  14   1   0        3.46        9.15      9.29 o 
   0   2   0      278.16      252.40     12.00 o 
   1   2   0     1114.95     1228.57      9.90 o 
   2   2   0      714.98      688.50      7.98 o 
   3   2   0       53.00       50.57      2.34 o 
   4   2   0      740.89      769.08      7.43 o 
   5   2   0      299.46      329.26      5.40 o 
   6   2   0      446.81      450.16      6.46 o 
   7   2   0      106.77      114.39      3.36 o 
   8   2   0       25.41       31.83      4.79 o 
   9   2   0       11.30       15.37      4.94 o 
  10   2   0       45.35       27.65      8.23 o 
  11   2   0        0.08        2.06     12.72 o 
  12   2   0       21.56       15.56      8.72 o 
  13   2   0        5.80        7.65      9.28 o 
   1   3   0      888.09      989.80      8.92 o 
   2   3   0      831.47      905.75      8.94 o 
   3   3   0       22.81       28.06      2.93 o 
   4   3   0      397.52      410.73      5.40 o 
   5   3   0      111.15       97.71      3.84 o 
   6   3   0      143.07      139.96      4.18 o 
   7   3   0      298.01      299.94      5.19 o 
   8   3   0       20.08       11.95      5.17 o 
   9   3   0      163.37      165.96      6.44 o 
  10   3   0       80.75       71.43      6.02 o 
  11   3   0       18.22       23.99      8.03 o 
  12   3   0       26.03       17.74      8.49 o 
  13   3   0       18.28       19.13      9.69 o 
   0   4   0       23.75       20.12      4.96 o 
   1   4   0       10.33        7.03      3.48 o 
   2   4   0       26.78       28.19      2.99 o 
   3   4   0      256.70      252.91      4.99 o 
   4   4   0        3.37        2.85      3.14 o 
   5   4   0       78.10       81.79      3.85 o 
   6   4   0       25.15       19.00      3.90 o 
   7   4   0       14.10       11.67      4.12 o 
   8   4   0        0.00        6.85      6.80 o 
   9   4   0       50.02       54.02      5.88 o 
  10   4   0       41.25       38.29      6.06 o 
  11   4   0       13.53       16.03      8.19 o 
   1   5   0       80.27       68.42      4.16 o 
   2   5   0      361.72      373.17      7.74 o 
   3   5   0       66.64       67.90      6.13 o 
   4   5   0       49.96       47.40      5.94 o 
   5   5   0        6.04        8.26      5.98 o 
   6   5   0       10.08       19.19      6.02 o 
   7   5   0        4.91        7.27      6.15 o 
   8   5   0       28.39       42.60      7.10 o 
   9   5   0        0.04        1.87      8.83 o 
  10   5   0        3.24        5.63      9.00 o 
  11   5   0        1.91        3.38      8.07 o 
   0   6   0       15.85        1.20     13.82 o 
   1   6   0        1.98        3.89      8.09 o 
   2   6   0        9.30       -0.07     11.85 o 
   3   6   0        1.45        1.48      8.67 o 
   4   6   0        0.54        3.05      8.98 o 
   5   6   0        4.85       -0.06      8.77 o 
   6   6   0        1.08       -0.51      8.63 o 
   7   6   0        0.00        1.34      9.07 o 
   8   6   0        0.42        4.74      9.62 o 
   9   6   0        6.49       10.25     14.10 o 
   1   7   0       24.41       16.60     10.36 o 
   2   7   0       23.69       28.08      9.26 o 
   3   7   0       34.66       35.87     11.93 o 
   4   7   0        0.03        2.06     12.41 o 
   5   7   0        9.80       16.82      9.69 o 
   6   7   0        3.52        4.15     15.72 o 
   0   8   0        0.07        3.73     17.22 o 
   1   8   0        0.47       14.99     17.39 o 
 -14   1   1        3.25       10.16     10.09 o 
 -13   1   1       13.19       10.07     10.41 o 
 -12   1   1        7.56        5.66      8.51 o 
 -11   1   1      135.88      149.36      7.79 o 
 -10   1   1        1.10       12.97      5.88 o 
  -9   1   1       15.46       13.57      3.66 o 
  -8   1   1      116.46      136.12      3.75 o 
  -7   1   1      614.34      638.15      5.08 o 
  -6   1   1        3.46        1.50      3.16 o 
  -5   1   1      445.94      461.93      5.65 o 
  -4   1   1      919.41      925.66      4.29 o 
  -3   1   1      156.59      118.66      2.21 o 
  -2   1   1     1043.99     1226.55      6.40 o 
  -1   1   1      364.74      353.13      3.52 o 
   0   1   1      225.93      249.21      5.89 o 
   1   1   1      538.17      550.96      4.07 o 
   2   1   1      312.47      313.93      4.70 o 
   3   1   1      409.97      362.78      4.66 o 
   4   1   1       87.05       76.30      4.00 o 
   5   1   1      354.50      394.31      8.81 o 
   6   1   1      116.07      128.24      4.51 o 
   7   1   1        3.78        3.40      4.32 o 
   8   1   1        0.04        0.99      4.05 o 
   9   1   1      410.98      428.87      8.95 o 
  10   1   1        4.97       13.00     10.00 o 
  11   1   1      112.62      104.16      8.73 o 
  12   1   1       12.32        4.43      8.19 o 
  13   1   1        2.30        4.66     10.70 o 
 -13   2   1        0.22        5.14      8.93 o 
 -12   2   1       15.45       19.77      8.79 o 
 -11   2   1       73.90       76.63      8.34 o 
 -10   2   1       41.44       49.32      6.47 o 
  -9   2   1        0.59        6.09      4.90 o 
  -8   2   1      100.18      102.80      4.25 o 
  -7   2   1       62.62       59.72      3.04 o 
  -6   2   1       23.89       15.72      2.56 o 
  -5   2   1      197.84      205.01      3.17 o 
  -4   2   1      647.55      710.10      5.50 o 
  -3   2   1      610.21      561.59      8.47 o 
  -2   2   1        7.97        1.89      2.00 o 
  -1   2   1        6.54        3.88      2.77 o 
   0   2   1        1.82       13.03      2.41 o 
   1   2   1      337.68      419.29      5.04 o 
   2   2   1      510.75      523.79      5.07 o 
   3   2   1       95.84      106.52      3.75 o 
   4   2   1        7.27       10.60      3.91 o 
   5   2   1       59.11       70.84      4.48 o 
   6   2   1       40.98       28.30      4.31 o 
   7   2   1        2.23        4.13     10.72 o 
   8   2   1      298.10      274.91      6.80 o 
   9   2   1       18.73       16.54      5.31 o 
  10   2   1      319.12      285.11      7.10 o 
  11   2   1        2.85        4.24      7.98 o 
  12   2   1        0.04        5.81     10.24 o 
  13   2   1        3.01        4.65     11.70 o 
 -13   3   1        1.41       -1.65     12.28 o 
 -12   3   1        2.33        5.25      8.47 o 
 -11   3   1       31.13       19.10      8.09 o 
 -10   3   1       74.28       66.47      5.88 o 
  -9   3   1      157.18      152.96      6.37 o 
  -8   3   1      118.85      119.82      4.85 o 
  -7   3   1      183.79      184.89      3.76 o 
  -6   3   1       11.19        6.62      2.86 o 
  -5   3   1      113.78      118.56      3.21 o 
  -4   3   1      295.00      309.90      3.25 o 
  -3   3   1        7.47        8.08      2.70 o 
  -2   3   1      269.14      256.73      3.75 o 
  -1   3   1        9.70       11.42      3.05 o 
   0   3   1        5.17        8.11      3.14 o 
   1   3   1      237.08      220.34      4.86 o 
   2   3   1      102.91      101.98      3.84 o 
   3   3   1       72.64       74.45      3.09 o 
   4   3   1       42.49       48.79      3.35 o 
   5   3   1      117.84      118.21      4.02 o 
   6   3   1      150.55      134.67      4.26 o 
   7   3   1       67.08       69.42      4.26 o 
   8   3   1      350.46      342.42      7.20 o 
   9   3   1        0.49        6.01      6.06 o 
  10   3   1        3.74        5.64      6.25 o 
  11   3   1       30.73       27.36      8.17 o 
  12   3   1        1.20        8.90      8.67 o 
 -12   4   1       11.84       12.86     11.17 o 
 -11   4   1       15.67        7.97      7.73 o 
 -10   4   1       38.38       37.90      5.97 o 
  -9   4   1      105.21      105.07      6.17 o 
  -8   4   1        0.82        2.86      5.26 o 
  -7   4   1       27.32       32.13      4.99 o 
  -6   4   1        0.00       -2.23      4.07 o 
  -5   4   1       34.55       37.63      3.61 o 
  -4   4   1       12.04        9.39      4.00 o 
  -3   4   1      244.09      237.94      4.85 o 
  -2   4   1        8.49        7.86      2.68 o 
  -1   4   1       47.52       42.50      3.41 o 
   0   4   1       20.83       12.17      3.41 o 
   1   4   1       49.75       44.18      2.73 o 
   2   4   1        1.30       -1.23      3.25 o 
   3   4   1        7.10        3.61      4.11 o 
   4   4   1       11.40       15.05      3.23 o 
   5   4   1        9.78        6.82      3.53 o 
   6   4   1       33.81       33.85      4.16 o 
   7   4   1       41.31       40.52      4.55 o 
   8   4   1        2.21        5.17      7.26 o 
   9   4   1       32.80       43.21      5.80 o 
  10   4   1        0.22        3.73      7.34 o 
  11   4   1       10.84       13.35     10.36 o 
 -11   5   1        0.00        0.80     13.84 o 
 -10   5   1        0.83        8.39      7.33 o 
  -9   5   1        0.72        8.01      6.94 o 
  -8   5   1        7.41        6.02      6.50 o 
  -7   5   1       16.03        8.81      6.26 o 
  -6   5   1        0.01        2.03      5.06 o 
  -5   5   1        0.70        0.73      5.80 o 
  -4   5   1       12.75        9.83      5.99 o 
  -3   5   1       96.72       95.48      6.29 o 
  -2   5   1       17.31        9.04      5.31 o 
  -1   5   1       16.85        6.41      5.48 o 
   0   5   1       76.25       69.57      5.52 o 
   1   5   1        0.91        0.47      4.31 o 
   2   5   1        8.37        9.87      4.39 o 
   3   5   1        0.01        0.40      8.14 o 
   4   5   1       44.90       35.89      6.10 o 
   5   5   1       65.60       70.67      5.65 o 
   6   5   1       23.07       17.20      5.27 o 
   7   5   1        0.61        6.10      6.17 o 
   8   5   1       17.55       20.63      7.06 o 
   9   5   1        0.07        3.39      6.99 o 
  10   5   1        4.01        9.27      7.65 o 
  -9   6   1        7.81       20.85     10.16 o 
  -8   6   1        0.29        6.08      9.39 o 
  -7   6   1        4.96        6.47      8.60 o 
  -6   6   1        9.20       10.72      6.72 o 
  -5   6   1      105.50      122.26     10.70 o 
  -4   6   1        0.29        2.06      7.22 o 
  -3   6   1      117.61       99.12     10.52 o 
  -2   6   1       47.80       44.96      9.29 o 
   0   6   1       55.21       45.79     10.24 o 
   1   6   1        3.37        6.62      8.36 o 
   2   6   1       94.99       87.07      9.17 o 
   3   6   1        4.30        0.50      8.33 o 
   4   6   1       17.54       14.04      9.42 o 
   5   6   1        8.93       18.96      8.12 o 
   6   6   1        0.82        2.44      8.54 o 
   7   6   1       13.70       23.77      9.22 o 
   8   6   1        3.08        6.28      9.49 o 
   9   6   1        1.32       -0.51      9.64 o 
  -7   7   1        2.23        4.08     16.47 o 
  -5   7   1        0.22        9.36      8.92 o 
  -4   7   1        6.64        6.52      9.66 o 
  -3   7   1       27.45       30.58     10.02 o 
  -2   7   1       65.09       48.26     11.10 o 
  -1   7   1        6.83        0.71      9.67 o 
   0   7   1        0.56        0.26     14.99 o 
   1   7   1        7.78        4.48     10.04 o 
   2   7   1        0.29        5.27     10.31 o 
   3   7   1        0.92        6.43      9.66 o 
   4   7   1       24.98       13.06      9.84 o 
   5   7   1        3.67        6.73     10.16 o 
   6   7   1        1.44       15.74     15.32 o 
  -1   8   1       16.27       22.57     12.06 o 
   0   8   1       15.20       12.54     12.48 o 
   1   8   1        0.28        1.17     12.14 o 
 -14   0   2        0.09        2.42     11.10 o 
 -13   0   2        0.03       -0.09     16.07 o 
 -12   0   2        0.34        5.43      9.51 o 
 -11   0   2      307.74      314.77     11.35 o 
 -10   0   2       35.11       39.17      7.46 o 
  -9   0   2       88.49       79.95      7.28 o 
  -8   0   2       54.70       63.01      6.12 o 
  -7   0   2      501.53      504.04      7.70 o 
  -6   0   2       16.88       15.59      4.67 o 
  -5   0   2      449.01      447.33      6.45 o 
  -4   0   2      740.11      906.21      7.40 o 
  -3   0   2    12189.99    12592.93     76.33 o 
  -2   0   2     3520.74     3782.16     12.08 o 
  -1   0   2     2711.79     2301.29    771.02 o 
   1   0   2      821.09      859.31      7.65 o 
   2   0   2     4392.53     4572.68     33.27 o 
   3   0   2     4262.21     4330.12     56.07 o 
   4   0   2      880.26      939.69     12.87 o 
   5   0   2     1059.08     1066.48      8.77 o 
   6   0   2     1382.14     1358.42      9.22 o 
   7   0   2       95.11      120.19      5.13 o 
   8   0   2       18.52       20.06      5.00 o 
   9   0   2        4.53        5.14      5.16 o 
  10   0   2       28.94       19.07     14.78 o 
  11   0   2      112.83      104.26     14.62 o 
  12   0   2       37.74       41.46     16.33 o 
  13   0   2       32.35       49.13     15.56 o 
 -14   1   2        1.07       -0.84     12.29 o 
 -13   1   2        4.07        4.27      8.42 o 
 -12   1   2       14.29       14.20      5.97 o 
 -11   1   2        1.69       -0.76      7.66 o 
 -10   1   2      254.81      238.26      6.44 o 
  -9   1   2        5.71       -0.52      5.13 o 
  -8   1   2       43.76       42.03      3.23 o 
  -7   1   2      535.09      538.92      4.72 o 
  -6   1   2      119.79      112.12      3.17 o 
  -5   1   2       89.74      118.24      3.09 o 
  -4   1   2      902.77      984.89      7.23 o 
  -3   1   2      434.47      526.07      4.67 o 
  -2   1   2      978.61      957.42      5.62 o 
  -1   1   2     8970.94     8893.38     51.60 o 
   0   1   2     1533.70     1409.93      9.96 o 
   1   1   2     2698.00     2929.85     14.60 o 
   2   1   2      948.34      994.71     13.95 o 
   3   1   2      785.48      777.51     13.48 o 
   4   1   2      176.35      189.08      4.77 o 
   5   1   2       56.57       65.39      3.41 o 
   6   1   2      285.69      311.02      4.46 o 
   7   1   2       19.30       21.25      4.34 o 
   8   1   2        0.06       -0.24      4.90 o 
   9   1   2        3.13        7.67      6.69 o 
  10   1   2        3.05        3.18      7.72 o 
  11   1   2        0.13       -1.69     15.32 o 
 -13   2   2       15.11       13.65      8.97 o 
 -12   2   2       21.89       12.49      8.63 o 
 -11   2   2      205.53      205.85      7.03 o 
 -10   2   2       22.23       14.76      5.72 o 
  -9   2   2      329.34      338.72      5.71 o 
  -8   2   2       85.32       77.74      3.74 o 
  -7   2   2        1.35        0.84      3.73 o 
  -6   2   2      291.83      295.98      3.20 o 
  -5   2   2      492.38      486.47      4.99 o 
  -4   2   2       33.90       46.32      2.66 o 
  -3   2   2     1955.57     2039.59     12.90 o 
  -2   2   2       57.28       71.02      2.73 o 
  -1   2   2      346.54      296.27      4.45 o 
   0   2   2        9.15       17.88      2.44 o 
   1   2   2     1869.57     2032.19     10.62 o 
   2   2   2        9.02        9.78      3.89 o 
   3   2   2       70.04       52.39      3.66 o 
   4   2   2      435.91      496.44     10.62 o 
   5   2   2      306.38      366.07      5.74 o 
   6   2   2      135.46      134.83      4.95 o 
   7   2   2       43.32       44.55      4.71 o 
   8   2   2       76.82       85.01      5.48 o 
   9   2   2        2.82        3.03      5.34 o 
  10   2   2        2.45        1.64      6.33 o 
  11   2   2        0.01       -0.23     10.39 o 
  12   2   2        3.34       -0.12      9.16 o 
  13   2   2        3.76        7.50     11.07 o 
 -13   3   2        0.12        8.25     11.62 o 
 -12   3   2        1.94        4.24      8.49 o 
 -11   3   2       12.70       14.46      7.91 o 
 -10   3   2        0.04        2.83      5.44 o 
  -9   3   2       82.62       83.82      4.62 o 
  -8   3   2        0.26        3.14      4.58 o 
  -7   3   2       94.46       95.40      3.30 o 
  -6   3   2       88.60       88.53      3.15 o 
  -5   3   2       34.65       27.42      2.65 o 
  -4   3   2      223.06      237.18      3.17 o 
  -3   3   2       76.86       70.85      2.69 o 
  -2   3   2       14.83       13.09      2.42 o 
  -1   3   2      136.16      148.02      3.95 o 
   0   3   2        0.96        0.06      2.29 o 
   1   3   2      246.04      259.38      4.87 o 
   2   3   2      176.38      170.70      3.20 o 
   3   3   2     1458.57     1589.45     18.14 o 
   4   3   2       61.23       61.80      3.58 o 
   5   3   2      180.25      163.51      4.98 o 
   6   3   2      195.76      180.56      5.39 o 
   7   3   2        6.81        3.25      4.97 o 
   8   3   2      136.73      145.93      6.66 o 
   9   3   2      288.48      299.60     10.39 o 
  10   3   2       57.11       59.18      6.19 o 
  11   3   2       53.36       49.79      8.73 o 
  12   3   2        0.43        0.51     10.38 o 
 -12   4   2        1.87        9.84     13.07 o 
 -11   4   2       18.00       22.54      8.04 o 
 -10   4   2       21.28       18.70      5.99 o 
  -9   4   2        4.22        6.98      5.42 o 
  -8   4   2       31.09       32.17      5.62 o 
  -7   4   2        4.61        7.92      4.88 o 
  -6   4   2       54.89       60.23      3.90 o 
  -5   4   2       11.33        5.18      3.88 o 
  -4   4   2       11.51        9.37      3.65 o 
  -3   4   2       28.20       26.62      3.44 o 
  -2   4   2        6.74        3.12      3.15 o 
  -1   4   2       56.91       46.20      4.75 o 
   0   4   2      187.08      200.91      4.08 o 
   1   4   2      161.22      166.70      3.54 o 
   2   4   2      233.95      256.39      4.73 o 
   3   4   2      143.86      159.19      3.41 o 
   4   4   2        4.09        2.70      3.34 o 
   5   4   2       18.39       16.83      3.77 o 
   6   4   2       71.34       60.69      5.47 o 
   7   4   2       66.88       60.59      4.84 o 
   8   4   2       86.16       89.89      6.11 o 
   9   4   2       39.79       48.08      6.08 o 
  10   4   2       24.90       27.49      6.25 o 
  11   4   2        1.67       -2.69      7.68 o 
 -11   5   2        0.22        4.55     13.84 o 
 -10   5   2       25.13       24.50      7.48 o 
  -9   5   2       15.51       18.07      7.22 o 
  -8   5   2        3.44        7.76      6.63 o 
  -7   5   2        7.92        7.53      7.65 o 
  -6   5   2        0.68        3.76      6.23 o 
  -5   5   2        0.80       -0.10      5.89 o 
  -4   5   2       28.36       22.98      6.22 o 
  -3   5   2        5.22        2.97      6.08 o 
  -2   5   2       20.49       23.96      5.89 o 
  -1   5   2        3.34        0.50      5.45 o 
   0   5   2        3.02        1.39      5.66 o 
   1   5   2        1.93        0.48      6.71 o 
   2   5   2       36.97       37.15      4.50 o 
   3   5   2       12.15       12.36      5.47 o 
   4   5   2       15.25       14.00      5.79 o 
   5   5   2       24.25       36.24      5.32 o 
   6   5   2        0.40        3.82      5.39 o 
   7   5   2       45.20       51.42      5.78 o 
   8   5   2       56.35       68.63      7.16 o 
   9   5   2        2.34        9.99      7.52 o 
  10   5   2        3.83        4.94      7.96 o 
  -9   6   2        4.75        7.83     10.14 o 
  -8   6   2       11.79        2.75      9.08 o 
  -7   6   2        0.17        1.95      9.19 o 
  -6   6   2       40.91       34.24      6.90 o 
  -5   6   2        7.22        7.85      6.63 o 
  -4   6   2       65.13       80.29      7.15 o 
  -3   6   2        8.66       12.53      6.20 o 
  -2   6   2       65.39       73.16     12.67 o 
  -1   6   2       26.15       34.36      9.99 o 
   0   6   2       84.35       79.64     10.33 o 
   1   6   2       44.11       45.96      8.87 o 
   2   6   2       75.54       73.78      9.14 o 
   3   6   2       19.98       21.77      8.25 o 
   4   6   2       15.16        9.97      8.83 o 
   5   6   2        8.30        6.36      8.70 o 
   6   6   2        6.88        3.70      8.73 o 
   7   6   2       36.21       31.86     12.83 o 
   8   6   2        0.17        5.14     12.65 o 
  -7   7   2        3.54       10.58     16.82 o 
  -6   7   2       13.75        8.94     16.26 o 
  -5   7   2       10.00        1.28      8.75 o 
  -4   7   2        8.41       15.04     12.27 o 
  -3   7   2        8.80       13.96      9.72 o 
  -2   7   2       11.80        8.82     10.60 o 
  -1   7   2        6.36        4.41      9.53 o 
   0   7   2       41.67       44.05      9.46 o 
   1   7   2       46.14       54.99     10.07 o 
   2   7   2        2.61        1.55      9.42 o 
   3   7   2       30.18       17.72     10.64 o 
   4   7   2        1.41       -2.23     15.98 o 
   5   7   2        3.14       12.78      9.89 o 
   6   7   2        0.62       11.30      9.44 o 
  -1   8   2        2.34        6.66     10.74 o 
   0   8   2        0.06        1.17     16.24 o 
 -14   1   3        1.60        4.95      9.70 o 
 -13   1   3       18.58       16.69      6.14 o 
 -12   1   3       18.71        9.89      5.71 o 
 -11   1   3       17.77       11.32      5.25 o 
 -10   1   3        9.79        8.29      5.31 o 
  -9   1   3        8.77        3.61      4.59 o 
  -8   1   3      135.69      135.12      3.58 o 
  -7   1   3       38.74       31.78      3.05 o 
  -6   1   3       85.11       83.68      3.10 o 
  -5   1   3      370.56      337.30      3.70 o 
  -4   1   3       63.02       46.77      2.78 o 
  -3   1   3      302.97      307.57      2.82 o 
  -2   1   3    19373.09    19217.79    114.82 o 
  -1   1   3     1073.84     1035.88      7.06 o 
   0   1   3    14444.45    14323.05    236.46 o 
   1   1   3        8.32       25.10      7.06 o 
   2   1   3      920.20      900.53     12.04 o 
   3   1   3       18.26       29.30      4.19 o 
   4   1   3      398.98      370.25      4.66 o 
   5   1   3      558.35      616.73      7.25 o 
   6   1   3      295.41      267.57      4.57 o 
   7   1   3        8.98       15.62      3.55 o 
   8   1   3       85.56       98.12      4.30 o 
   9   1   3      247.28      247.71      7.41 o 
  10   1   3        2.20        0.21      9.95 o 
  11   1   3        0.00       -2.35     15.46 o 
  12   1   3        6.44        7.55     11.15 o 
  13   1   3        5.52       15.46     10.90 o 
 -13   2   3        2.53        4.19      7.48 o 
 -12   2   3        7.30        3.28      6.15 o 
 -11   2   3       59.21       59.16      5.55 o 
 -10   2   3        6.09        6.06      5.52 o 
  -9   2   3      348.87      338.34      5.13 o 
  -8   2   3       61.09       60.73      3.72 o 
  -7   2   3       50.18       51.85      3.36 o 
  -6   2   3       98.06       88.43      3.24 o 
  -5   2   3       46.02       42.97      2.40 o 
  -4   2   3       57.13       57.29      2.43 o 
  -3   2   3      214.20      239.48      4.17 o 
  -2   2   3      243.09      286.04      5.82 o 
  -1   2   3     1368.50     1341.02      7.65 o 
   0   2   3       24.07       17.48      3.84 o 
   1   2   3      552.72      557.77      4.72 o 
   2   2   3      400.66      449.75     10.91 o 
   3   2   3       36.77       41.88      4.16 o 
   4   2   3       43.49       55.17      4.20 o 
   5   2   3       39.89       30.74      4.52 o 
   6   2   3       82.99       81.68      4.80 o 
   7   2   3       25.18       15.66      4.85 o 
   8   2   3      130.32      104.79      5.99 o 
   9   2   3       22.53       21.68      5.74 o 
  10   2   3      173.73      180.89      7.09 o 
  11   2   3       16.35       13.61     10.09 o 
  12   2   3        2.13        7.18     14.66 o 
  13   2   3        0.55        4.53     12.14 o 
 -13   3   3        9.96       10.07     11.55 o 
 -12   3   3        1.32        3.54     16.05 o 
 -11   3   3       72.84       82.18      7.56 o 
 -10   3   3        8.19        7.90      5.37 o 
  -9   3   3       48.42       50.37      4.44 o 
  -8   3   3       96.09       98.15      4.38 o 
  -7   3   3        1.09        0.78      5.57 o 
  -6   3   3       91.02       83.38      3.13 o 
  -5   3   3       34.73       33.48      2.80 o 
  -4   3   3        4.36        1.23      2.73 o 
  -3   3   3      642.81      647.87      5.56 o 
  -2   3   3       38.16       36.10      3.15 o 
  -1   3   3      324.48      339.11      4.94 o 
   0   3   3       11.70       21.34      2.48 o 
   1   3   3      157.73      184.18      9.68 o 
   2   3   3        8.75       10.87      3.21 o 
   3   3   3       50.33       50.67      3.81 o 
   4   3   3      413.21      376.17      5.59 o 
   5   3   3       29.27       35.78      4.61 o 
   6   3   3        0.75        4.53      8.73 o 
   7   3   3        0.43        0.59      5.21 o 
   8   3   3      127.32      140.45      7.30 o 
   9   3   3        9.46       19.73      6.04 o 
  10   3   3        4.06        9.10      6.22 o 
  11   3   3       11.87       14.01      8.24 o 
  12   3   3        7.20        5.78      9.26 o 
 -12   4   3       15.99        9.92      8.65 o 
 -11   4   3        5.31        5.48      9.69 o 
 -10   4   3       54.16       51.92      6.07 o 
  -9   4   3        5.12        9.09      5.57 o 
  -8   4   3       59.59       67.34      5.30 o 
  -7   4   3        0.02        3.12      5.94 o 
  -6   4   3      200.02      185.04      5.23 o 
  -5   4   3      231.32      217.36      3.93 o 
  -4   4   3      145.52      159.18      3.44 o 
  -3   4   3       98.64       96.04      3.12 o 
  -2   4   3       10.12        9.07      3.19 o 
  -1   4   3      128.87      134.38      4.38 o 
   0   4   3      239.43      277.04      6.43 o 
   1   4   3       56.41       65.36      3.29 o 
   2   4   3      198.56      180.89      4.56 o 
   3   4   3        4.82        0.46      4.76 o 
   4   4   3       86.10       96.31      4.33 o 
   5   4   3       16.81       15.71      4.02 o 
   6   4   3       13.50       10.14      4.38 o 
   7   4   3      135.51      130.57      5.90 o 
   8   4   3        4.05       13.53      5.75 o 
   9   4   3        7.47       11.23      5.98 o 
  10   4   3        1.07        7.66      7.25 o 
  11   4   3        7.45        8.15      7.80 o 
 -11   5   3        1.39        7.55     10.62 o 
 -10   5   3        0.12        1.90      7.36 o 
  -9   5   3        0.53        4.56      6.90 o 
  -8   5   3        8.15       11.62      6.89 o 
  -7   5   3        4.97        1.63      6.35 o 
  -6   5   3       33.02       40.37      6.31 o 
  -5   5   3       56.97       53.18      6.14 o 
  -4   5   3       23.22       17.30      6.25 o 
  -3   5   3       11.63        6.84      6.02 o 
  -2   5   3       17.19       15.54      6.17 o 
  -1   5   3        1.32        3.00      7.32 o 
   0   5   3       54.47       54.25      6.33 o 
   1   5   3       62.24       69.19      6.72 o 
   2   5   3      153.31      164.51      7.46 o 
   3   5   3       18.54       23.84      5.89 o 
   4   5   3        2.34       -0.39      4.77 o 
   5   5   3       39.93       45.71      5.44 o 
   6   5   3        4.85        7.79      5.48 o 
   7   5   3        2.02        4.38      5.60 o 
   8   5   3        6.83        6.38      7.15 o 
   9   5   3       13.43       14.75      7.44 o 
  10   5   3        2.47        4.88      8.12 o 
  -9   6   3        4.11        8.26     10.45 o 
  -8   6   3        3.53        6.73     13.21 o 
  -7   6   3        3.73        3.30      9.33 o 
  -6   6   3       36.96       28.37      8.68 o 
  -5   6   3        3.34        2.44      8.11 o 
  -4   6   3       67.09       59.86      6.83 o 
  -3   6   3       19.52       25.31      6.87 o 
  -2   6   3       17.65       17.31      6.21 o 
  -1   6   3        2.78        9.79      6.50 o 
   0   6   3      136.96      130.36      9.46 o 
   1   6   3      101.14       95.41     10.33 o 
   2   6   3       44.79       48.33      8.53 o 
   3   6   3        1.33        3.52     11.43 o 
   4   6   3        0.06       -0.45      8.70 o 
   5   6   3        5.04        8.86      9.01 o 
   6   6   3        7.03        8.33      9.10 o 
   7   6   3       16.87        3.50     14.92 o 
   8   6   3        1.79        4.69     14.90 o 
  -7   7   3        0.13       10.89     16.82 o 
  -6   7   3        3.94        8.19     15.74 o 
  -5   7   3       13.81       19.29      9.09 o 
  -4   7   3        0.32        4.30      9.65 o 
  -3   7   3        6.83       15.06     12.25 o 
  -2   7   3        1.93       -2.45      9.80 o 
  -1   7   3        2.71        8.80     13.61 o 
   0   7   3        6.75        7.72      9.43 o 
   1   7   3       11.26        1.06     13.40 o 
   2   7   3        0.55        1.20     10.15 o 
   3   7   3        8.23        3.29      9.19 o 
   4   7   3        3.08       11.82     10.36 o 
   5   7   3        0.18        6.79      9.97 o 
   6   7   3        0.58        0.84     12.86 o 
 -14   0   4        0.00       -3.38     16.56 o 
 -13   0   4       35.62       26.69      8.49 o 
 -12   0   4        0.00        2.15      7.53 o 
 -11   0   4      391.39      399.28     10.46 o 
 -10   0   4        0.16       -0.11      9.07 o 
  -9   0   4       43.13       34.19      6.67 o 
  -8   0   4      292.26      266.95      7.16 o 
  -7   0   4      456.76      486.12      8.06 o 
  -6   0   4      170.19      169.44      5.68 o 
  -5   0   4      747.10      673.52      5.76 o 
  -4   0   4        6.42        1.48      4.60 o 
  -3   0   4     4730.57     4713.57     29.41 o 
  -2   0   4     3901.86     4410.12     48.21 o 
  -1   0   4     3815.33     3918.68     30.28 o 
   0   0   4       26.16        4.58      9.13 o 
   1   0   4     1153.30      969.49     11.85 o 
   2   0   4     1306.69     1410.15     13.65 o 
   3   0   4      355.81      364.87     25.61 o 
   4   0   4      109.33       91.32     12.99 o 
   5   0   4      251.29      217.46      6.86 o 
   6   0   4       20.21       29.22      6.21 o 
   7   0   4      156.99      167.64      7.65 o 
   8   0   4        1.67        2.16      5.71 o 
   9   0   4      257.15      262.68      8.15 o 
  11   0   4       21.39       11.97     15.63 o 
  12   0   4       55.20       35.45     16.82 o 
  13   0   4        0.55        5.54     16.66 o 
 -14   1   4        0.00        4.84      8.14 o 
 -13   1   4       33.32       39.36      6.25 o 
 -12   1   4       13.72       13.95      5.77 o 
 -11   1   4        5.47        9.62      8.16 o 
 -10   1   4       21.43       19.70      5.17 o 
  -9   1   4       52.31       50.38      4.86 o 
  -8   1   4      429.26      413.54      4.54 o 
  -7   1   4      288.96      282.19      3.98 o 
  -6   1   4      195.71      210.33      3.54 o 
  -5   1   4      633.01      627.56      4.53 o 
  -4   1   4      432.76      429.68      3.13 o 
  -3   1   4     2602.73     2573.25     11.17 o 
  -2   1   4     4409.74     4953.25     24.99 o 
  -1   1   4     6375.85     6719.95     66.43 o 
   0   1   4     1287.96     1179.77      8.56 o 
   1   1   4       98.40      123.67      7.91 o 
   2   1   4      302.12      372.32      6.82 o 
   3   1   4      365.26      365.96      7.74 o 
   4   1   4       15.06       21.63      4.39 o 
   5   1   4      444.63      523.61      6.02 o 
   6   1   4       46.18       57.79      4.38 o 
   7   1   4       21.19       14.48      4.02 o 
   8   1   4       75.37       65.38      4.99 o 
   9   1   4        3.00        5.02      6.49 o 
  10   1   4       37.81       35.09      6.28 o 
  11   1   4       38.35       48.18     14.32 o 
  12   1   4        0.13       -3.92     15.63 o 
  13   1   4        2.67        7.63     12.04 o 
 -13   2   4        0.74       10.51     16.49 o 
 -12   2   4       14.11       11.42      6.24 o 
 -11   2   4        8.77        9.28      5.70 o 
 -10   2   4      133.85      133.44      5.52 o 
  -9   2   4       45.45       45.38      3.88 o 
  -8   2   4       66.17       68.98      3.74 o 
  -7   2   4       84.22       85.79      3.49 o 
  -6   2   4      171.50      149.85      3.50 o 
  -5   2   4      116.74       93.68      2.65 o 
  -4   2   4      728.75      731.75      7.61 o 
  -3   2   4      380.76      356.43      4.23 o 
  -2   2   4      123.41      102.75      3.81 o 
  -1   2   4     1669.47     1765.54     12.88 o 
   0   2   4      293.86      247.26      7.40 o 
   1   2   4      893.00      827.74     19.03 o 
   2   2   4      525.30      629.88     12.93 o 
   3   2   4      190.24      220.46     10.75 o 
   4   2   4       97.63      100.36      4.75 o 
   5   2   4      351.00      354.32      6.95 o 
   6   2   4        1.51        1.72      5.14 o 
   7   2   4       49.89       39.93      5.43 o 
   8   2   4       84.22       93.41      6.86 o 
   9   2   4       48.00       48.53      7.32 o 
  10   2   4        0.49        3.99      7.54 o 
  11   2   4        9.49        5.88     10.74 o 
 -13   3   4        4.77        6.68      9.64 o 
 -12   3   4       22.91       23.36      7.86 o 
 -11   3   4        0.40        1.09      9.18 o 
 -10   3   4        6.13       13.68      5.84 o 
  -9   3   4        5.00        7.55      4.65 o 
  -8   3   4        5.35        8.52      4.00 o 
  -7   3   4      120.80      120.73      4.28 o 
  -6   3   4      121.02      111.66      3.28 o 
  -5   3   4       15.35       10.07      2.93 o 
  -4   3   4        0.01        0.06      2.85 o 
  -3   3   4      522.15      505.03      4.97 o 
  -2   3   4       34.85       30.11      3.33 o 
  -1   3   4      412.36      432.90      9.07 o 
   0   3   4       69.64       70.99      5.42 o 
   1   3   4      218.26      198.34      4.43 o 
   2   3   4      320.04      288.74      3.42 o 
   3   3   4       48.77       29.08      2.86 o 
   4   3   4       12.07        4.88      4.25 o 
   5   3   4        1.53       -0.48      5.15 o 
   6   3   4       96.27       85.57      5.50 o 
   7   3   4        0.28        6.67      6.90 o 
   8   3   4      364.19      367.68      7.92 o 
   9   3   4        3.65        7.40      5.88 o 
  10   3   4       36.57       41.73      7.02 o 
  11   3   4        3.04        7.94      9.82 o 
  12   3   4        3.46       10.04     10.89 o 
 -12   4   4        3.66        3.37      8.74 o 
 -11   4   4        2.68        9.36      7.03 o 
 -10   4   4        5.98        3.73      5.86 o 
  -9   4   4        8.42       11.25      5.12 o 
  -8   4   4        0.69        5.80      4.96 o 
  -7   4   4       14.05       14.44      5.63 o 
  -6   4   4        9.56        3.58      4.13 o 
  -5   4   4        2.69        2.49      6.06 o 
  -4   4   4        5.68        9.03      3.11 o 
  -3   4   4        8.49        6.16      3.39 o 
  -2   4   4       55.53       47.88      3.69 o 
  -1   4   4       31.65       26.95      3.98 o 
   0   4   4      149.21      154.46      4.78 o 
   1   4   4       94.95      110.25      5.99 o 
   2   4   4       79.36       90.56      3.41 o 
   3   4   4        4.00        5.45      3.39 o 
   4   4   4        8.86        2.64      3.84 o 
   5   4   4      157.41      199.81      5.02 o 
   6   4   4      364.78      420.82     13.22 o 
   7   4   4        1.77        4.36      4.65 o 
   8   4   4        6.00        6.99      5.75 o 
   9   4   4        3.26        7.18      8.50 o 
  10   4   4        0.21        5.43      8.90 o 
  11   4   4        0.22       13.39      9.34 o 
 -11   5   4       20.39       21.99     10.74 o 
 -10   5   4        3.49        1.23      7.36 o 
  -9   5   4       18.87       18.61      7.45 o 
  -8   5   4        0.03        1.15      6.71 o 
  -7   5   4        5.82        5.81      7.20 o 
  -6   5   4        8.37       13.98      5.32 o 
  -5   5   4       44.11       42.84      5.32 o 
  -4   5   4       42.20       40.17      5.52 o 
  -3   5   4       21.55       22.63      5.22 o 
  -2   5   4       80.92       76.42      5.17 o 
  -1   5   4        5.67        4.70      6.35 o 
   0   5   4      260.05      252.37      8.06 o 
   1   5   4       35.49       43.41      6.88 o 
   2   5   4      120.03      103.11      8.43 o 
   3   5   4        1.10        1.61      5.59 o 
   4   5   4        0.02        5.20      5.51 o 
   5   5   4       31.95       36.50      5.42 o 
   6   5   4       66.35       83.81      6.02 o 
   7   5   4       13.49       13.69      5.73 o 
   8   5   4       45.55       30.32      7.37 o 
   9   5   4        0.57        6.34      7.82 o 
  10   5   4        1.70        1.76      8.31 o 
  -9   6   4        7.00        7.58     14.55 o 
  -8   6   4        2.39        2.96     14.22 o 
  -7   6   4        9.18        8.35      8.95 o 
  -6   6   4        2.78       13.15      9.26 o 
  -5   6   4       13.23       21.58      6.92 o 
  -4   6   4        1.13       -1.18      6.80 o 
  -3   6   4       24.03       18.82      6.56 o 
  -2   6   4        5.82        4.70      6.98 o 
  -1   6   4       54.17       59.19      7.14 o 
   0   6   4       47.85       52.98      7.19 o 
   1   6   4        1.58        2.20      7.71 o 
   2   6   4       25.22       19.89      9.03 o 
   3   6   4        6.29       -1.43      9.58 o 
   4   6   4       12.00        5.92      8.93 o 
   5   6   4        3.47        5.02     11.94 o 
   6   6   4        7.25        2.98      8.86 o 
   7   6   4        8.42       11.50     14.05 o 
   8   6   4        6.51       17.41     15.81 o 
  -6   7   4        0.07       21.12     14.64 o 
  -5   7   4       12.59       15.32      9.50 o 
  -4   7   4        0.05        3.37      9.57 o 
  -3   7   4       11.52        6.62      9.62 o 
  -2   7   4       13.03        7.02      9.71 o 
  -1   7   4        0.84        3.59     14.57 o 
   0   7   4       12.91       13.94      9.60 o 
   1   7   4        2.75       14.97     14.71 o 
   2   7   4        0.01        2.25     14.57 o 
   3   7   4        0.75        0.81      9.84 o 
   4   7   4        2.03        7.04      9.93 o 
   5   7   4        0.31        2.92      9.83 o 
 -14   1   5        4.17        5.26      8.21 o 
 -13   1   5       34.47       37.83      6.35 o 
 -12   1   5       22.43       24.40      5.62 o 
 -11   1   5      130.53      135.95      6.11 o 
 -10   1   5        8.49        4.19      5.86 o 
  -9   1   5        7.69        1.43      4.56 o 
  -8   1   5        9.38        6.79      3.08 o 
  -7   1   5      307.72      291.41      4.05 o 
  -6   1   5      190.54      219.26      3.62 o 
  -5   1   5      695.47      671.99      4.03 o 
  -4   1   5       11.84       23.84      3.68 o 
  -3   1   5       75.73       94.17      3.26 o 
  -2   1   5      975.58     1048.06      9.57 o 
  -1   1   5        5.07        2.42      5.00 o 
   0   1   5      120.05      178.42      6.35 o 
   1   1   5     1603.27     1570.94     10.88 o 
   2   1   5       17.08       12.83      5.15 o 
   3   1   5     1069.08     1109.61     10.39 o 
   4   1   5      292.24      235.77      5.21 o 
   5   1   5        8.47       16.89      4.02 o 
   6   1   5      118.00      117.12      5.06 o 
   7   1   5       50.28       41.19      4.72 o 
   8   1   5        0.72        0.97      4.71 o 
   9   1   5       45.11       41.17      4.95 o 
  10   1   5        5.17        1.46      6.19 o 
  11   1   5        7.06        6.22     16.17 o 
  12   1   5        3.99        5.63     11.87 o 
 -13   2   5        4.17       12.20      6.10 o 
 -12   2   5       16.58       22.26      5.69 o 
 -11   2   5       22.70       16.23      5.27 o 
 -10   2   5        0.95        2.67      5.37 o 
  -9   2   5      311.97      300.99      5.59 o 
  -8   2   5       21.99       22.40      3.59 o 
  -7   2   5      108.93      113.89      3.68 o 
  -6   2   5      161.30      159.61      2.98 o 
  -5   2   5       19.13        9.36      2.51 o 
  -4   2   5        9.80       12.20      2.58 o 
  -3   2   5     1017.21     1017.25      5.31 o 
  -2   2   5      213.56      215.18      4.53 o 
  -1   2   5     2213.78     2045.05     12.12 o 
   0   2   5      225.34      208.31      5.81 o 
   1   2   5      865.54      975.45     11.36 o 
   2   2   5      136.13      110.43      7.74 o 
   3   2   5      604.90      588.49     18.56 o 
   4   2   5       78.85       82.87      5.44 o 
   5   2   5       15.37       18.66      5.72 o 
   6   2   5       49.04       39.08      6.11 o 
   7   2   5       55.31       62.48      6.88 o 
   8   2   5      336.72      356.30     10.21 o 
   9   2   5       49.36       56.51      7.93 o 
  10   2   5       11.11        8.73      7.59 o 
  11   2   5        2.80       -0.80     14.50 o 
  12   2   5        0.89       12.96     11.37 o 
 -13   3   5        7.78       14.52      9.06 o 
 -12   3   5        5.22        5.03      8.79 o 
 -11   3   5       80.61       88.61      6.24 o 
 -10   3   5       22.06       20.16      5.48 o 
  -9   3   5       18.09       20.10      3.91 o 
  -8   3   5        3.33        6.53      4.54 o 
  -7   3   5       46.89       56.19      3.55 o 
  -6   3   5        1.09        1.30      3.12 o 
  -5   3   5       93.96      104.14      3.64 o 
  -4   3   5       16.71       14.39      3.33 o 
  -3   3   5      495.13      512.46      5.28 o 
  -2   3   5       93.33      104.54      3.70 o 
  -1   3   5      449.51      469.45      6.34 o 
   0   3   5        0.06       -0.31      4.19 o 
   1   3   5      312.04      329.85     14.44 o 
   2   3   5        0.03        1.58      3.98 o 
   3   3   5      139.45      117.34      5.70 o 
   4   3   5        2.08       -0.51      5.40 o 
   5   3   5        2.05        1.69      5.92 o 
   6   3   5       61.68       61.88      6.49 o 
   7   3   5        2.66        0.58      7.31 o 
   8   3   5       10.56       21.58      6.96 o 
   9   3   5       15.52       13.34      6.83 o 
  10   3   5       85.74       86.12      7.86 o 
  11   3   5        2.85        1.59     10.70 o 
 -12   4   5       23.30       26.18      7.76 o 
 -11   4   5        0.00        6.84      8.38 o 
 -10   4   5       36.36       49.39      5.74 o 
  -9   4   5       63.52       54.02      6.39 o 
  -8   4   5        8.09        5.46      5.97 o 
  -7   4   5        8.39        7.05      5.80 o 
  -6   4   5        7.60        8.90      3.58 o 
  -5   4   5      222.10      201.56      4.24 o 
  -4   4   5        1.03       -0.59      4.23 o 
  -3   4   5        2.18        0.47      3.73 o 
  -2   4   5       71.81       62.11      3.81 o 
  -1   4   5        0.01       -2.68      4.77 o 
   0   4   5       31.11       24.51      3.68 o 
   1   4   5        0.30       -0.73      7.93 o 
   2   4   5       10.37        6.75      4.25 o 
   3   4   5       84.03       83.64      5.42 o 
   4   4   5        1.80        3.17      5.68 o 
   5   4   5       61.01       68.07      6.24 o 
   6   4   5      107.64      124.83      8.60 o 
   7   4   5        2.46        2.93      6.09 o 
   8   4   5       19.74       24.53      6.56 o 
   9   4   5        3.70        3.11      8.70 o 
  10   4   5        0.10        0.34      9.48 o 
  11   4   5        1.89       18.56     12.13 o 
 -11   5   5        5.64        3.24     10.44 o 
 -10   5   5       19.00       19.97      6.91 o 
  -9   5   5        5.32       13.50      6.48 o 
  -8   5   5       68.34       62.35      8.02 o 
  -7   5   5       11.07        9.15      6.81 o 
  -6   5   5      146.22      152.11      6.26 o 
  -5   5   5       11.59       20.66      5.43 o 
  -4   5   5       61.08       48.98      5.61 o 
  -3   5   5       84.37       74.63      5.53 o 
  -2   5   5       28.83       20.13      4.10 o 
  -1   5   5       66.90       50.58      6.55 o 
   0   5   5       26.77       15.62      6.90 o 
   1   5   5        0.95        0.66      7.73 o 
   2   5   5       11.99        5.26      8.46 o 
   3   5   5        4.31        3.06      6.32 o 
   4   5   5        4.19        1.05      6.49 o 
   5   5   5       16.42       23.34      7.09 o 
   6   5   5       17.92       34.67      6.75 o 
   7   5   5        9.55       13.44      6.88 o 
   8   5   5       16.27       27.85      9.63 o 
   9   5   5        0.24        6.14      9.77 o 
  -9   6   5        0.61        5.74     10.43 o 
  -8   6   5        0.75       -0.36     10.27 o 
  -7   6   5        9.36       10.70      9.25 o 
  -6   6   5       12.06       17.22      9.47 o 
  -5   6   5        8.87        4.41      6.88 o 
  -4   6   5       63.00       60.46      7.33 o 
  -3   6   5       37.36       18.91      6.88 o 
  -2   6   5       29.10       20.75      6.95 o 
  -1   6   5        0.80        3.52      7.19 o 
   0   6   5       17.37       14.14      7.26 o 
   1   6   5        5.53       13.83      8.50 o 
   2   6   5        2.22        5.52      7.33 o 
   3   6   5        3.75        5.81      9.99 o 
   4   6   5        1.46       12.18     11.92 o 
   5   6   5        0.10        1.67     14.83 o 
   6   6   5        7.29       15.71      9.60 o 
   7   6   5        0.43        2.21     13.14 o 
  -6   7   5        3.26        6.10     14.73 o 
  -5   7   5        0.60        0.18      9.52 o 
  -4   7   5       16.39       22.69      9.21 o 
  -3   7   5        0.03        7.73      9.75 o 
  -1   7   5        4.49        0.98     10.21 o 
   0   7   5        4.65        4.14      9.41 o 
   1   7   5        0.67       -0.73     13.12 o 
   3   7   5        0.09       11.64     15.46 o 
   4   7   5        0.09        1.62     10.76 o 
   5   7   5        0.00        3.47     10.72 o 
 -14   0   6        8.35        3.04     10.97 o 
 -13   0   6       63.30       69.17      9.68 o 
 -12   0   6       20.94       16.74      7.89 o 
 -11   0   6        2.82       -0.22      9.19 o 
 -10   0   6       17.06       12.80      7.66 o 
  -9   0   6      249.44      272.41      8.36 o 
  -8   0   6       38.32       44.60      5.92 o 
  -7   0   6       80.10       65.01      5.99 o 
  -6   0   6      344.37      340.85      6.82 o 
  -5   0   6       21.65       21.61      5.45 o 
  -4   0   6       67.12       67.88      6.37 o 
  -3   0   6     1951.16     1854.34     22.86 o 
  -2   0   6      388.48      343.86      7.17 o 
  -1   0   6       35.95       59.81      9.65 o 
   0   0   6       41.05       62.53      7.65 o 
   1   0   6     1199.53     1265.29     15.56 o 
   2   0   6      899.49      873.36     13.00 o 
   3   0   6       73.09       47.65      8.49 o 
   4   0   6      137.55      202.52      7.65 o 
   5   0   6       14.78       17.83      6.82 o 
   6   0   6       93.44       87.21      7.31 o 
   7   0   6      136.19      143.86      8.34 o 
   8   0   6       38.19       50.39      7.46 o 
   9   0   6       73.41       76.64      7.70 o 
  10   0   6       12.03       14.29     13.94 o 
  11   0   6       26.15       35.19     16.73 o 
  12   0   6        1.70        8.63     15.41 o 
 -14   1   6        0.03        5.42      7.44 o 
 -13   1   6       13.94       16.88      6.06 o 
 -12   1   6       49.17       57.80      5.96 o 
 -11   1   6      178.99      179.83      6.29 o 
 -10   1   6       11.35        7.14      6.65 o 
  -9   1   6        8.45        4.92      4.83 o 
  -8   1   6      131.06      129.60      3.75 o 
  -7   1   6       14.58        7.80      3.00 o 
  -6   1   6       21.17       24.78      3.03 o 
  -5   1   6      993.67     1014.53     11.03 o 
  -4   1   6      595.51      609.49      4.92 o 
  -3   1   6       74.99       63.07      3.50 o 
  -2   1   6       72.10       60.30      3.57 o 
  -1   1   6       25.31       12.34      5.42 o 
   0   1   6      231.76      257.04      6.92 o 
   1   1   6      130.06      118.55      6.05 o 
   2   1   6      210.78      189.85      5.95 o 
   3   1   6      187.69      204.00      7.02 o 
   4   1   6        2.60        1.14      4.42 o 
   5   1   6        8.44        3.95      4.57 o 
   6   1   6       37.34       30.99      4.88 o 
   7   1   6        0.61        0.98      5.91 o 
   8   1   6      308.87      287.15      8.76 o 
   9   1   6       11.79       13.66      5.02 o 
  10   1   6       79.76       76.49      7.41 o 
  11   1   6        0.22       -3.97     15.93 o 
  12   1   6        1.20       15.35     11.94 o 
 -13   2   6        3.78        8.64      6.08 o 
 -12   2   6        7.02       11.07      5.73 o 
 -11   2   6       12.41       15.96      5.59 o 
 -10   2   6       31.81       41.33      4.99 o 
  -9   2   6        7.30        4.01      4.89 o 
  -8   2   6        0.05        2.06      4.18 o 
  -7   2   6      128.13      129.95      3.81 o 
  -6   2   6       98.34       95.24      2.93 o 
  -5   2   6      253.12      254.53      3.57 o 
  -4   2   6      649.54      614.38      5.00 o 
  -3   2   6      364.38      358.70      4.09 o 
  -2   2   6      875.01      818.33      5.16 o 
  -1   2   6       37.59       26.86      4.94 o 
   0   2   6       39.56       42.60      5.20 o 
   1   2   6      446.68      512.71     23.76 o 
   2   2   6       15.04       28.51      9.20 o 
   3   2   6       36.29       33.83      7.72 o 
   4   2   6      108.19      112.36      6.56 o 
   5   2   6       88.24       71.94      6.33 o 
   6   2   6      428.23      456.87     13.81 o 
   7   2   6       31.13       24.96      6.79 o 
   8   2   6      144.95      130.88      7.82 o 
   9   2   6       17.74       15.79      7.60 o 
  10   2   6       14.58       16.20      7.05 o 
  11   2   6        1.05       -3.82     15.09 o 
  12   2   6        0.01        6.88     11.62 o 
 -12   3   6        4.13        9.22      8.72 o 
 -11   3   6        0.55        3.16      6.25 o 
 -10   3   6        0.01        1.59      6.45 o 
  -9   3   6       19.74       17.60      3.96 o 
  -8   3   6       48.93       53.17      6.00 o 
  -7   3   6        7.38       10.65      3.60 o 
  -6   3   6       46.74       43.95      2.97 o 
  -5   3   6      226.04      209.34      3.63 o 
  -4   3   6        4.45        3.38      3.45 o 
  -3   3   6       82.03       80.58      3.81 o 
  -2   3   6      192.49      201.80      4.81 o 
  -1   3   6      194.80      198.96      5.25 o 
   0   3   6        7.49       18.27      4.58 o 
   1   3   6       78.13       68.81      4.95 o 
   2   3   6       14.57        1.74      4.57 o 
   3   3   6       20.25       19.66      4.20 o 
   4   3   6      411.78      382.91     13.42 o 
   5   3   6      330.41      304.43     12.31 o 
   6   3   6       12.81       14.41      6.79 o 
   7   3   6        3.05       -3.03     11.33 o 
   8   3   6        5.74       11.76      6.73 o 
   9   3   6        0.05        4.94      7.70 o 
  10   3   6        2.14        6.82      8.27 o 
  11   3   6       13.65       17.55      7.91 o 
 -12   4   6        3.76        7.24      9.95 o 
 -11   4   6        0.05       -0.21      8.56 o 
 -10   4   6       28.08       29.54      8.25 o 
  -9   4   6        0.71        5.36      6.19 o 
  -8   4   6        8.42       10.40      5.79 o 
  -7   4   6        1.29        2.36      4.85 o 
  -6   4   6       36.21       44.98      4.08 o 
  -5   4   6       44.81       51.62      4.77 o 
  -4   4   6        4.78        7.55      4.12 o 
  -3   4   6       46.79       61.99      4.15 o 
  -2   4   6       90.94      104.13      4.31 o 
  -1   4   6      147.84      160.58      5.01 o 
   0   4   6       27.12       31.42      3.96 o 
   1   4   6       64.78       62.56      4.56 o 
   2   4   6      148.37      185.30      8.39 o 
   3   4   6      150.52      227.79     12.61 o 
   4   4   6        2.22       -0.83      5.86 o 
   5   4   6        0.00        3.83      7.27 o 
   6   4   6        1.32        8.75      9.31 o 
   7   4   6       72.33       89.67      7.39 o 
   8   4   6       19.33       28.76      9.64 o 
   9   4   6        6.89       12.23      9.66 o 
  10   4   6        2.64       14.42      9.79 o 
 -10   5   6        1.39        1.54      7.52 o 
  -9   5   6        4.55       10.58      9.49 o 
  -8   5   6        0.19        0.38      7.37 o 
  -7   5   6        5.75        2.30      7.11 o 
  -6   5   6       21.71       14.96      7.02 o 
  -5   5   6        2.14        1.05      5.23 o 
  -4   5   6       34.47       28.75      5.65 o 
  -3   5   6       54.38       51.71      5.60 o 
  -2   5   6       48.96       53.87      5.47 o 
  -1   5   6      471.20      465.19      9.84 o 
   0   5   6       12.59       12.06      7.35 o 
   1   5   6      109.23      104.31      8.15 o 
   2   5   6       25.46       19.94      6.28 o 
   3   5   6       17.92       15.76      7.02 o 
   4   5   6       43.91       45.73      7.17 o 
   5   5   6      162.02      132.69      8.15 o 
   6   5   6       44.74       42.87      7.56 o 
   7   5   6       22.51       14.92      7.11 o 
   8   5   6        0.01        1.36      9.22 o 
  -9   6   6        0.00        5.58     14.78 o 
  -8   6   6        0.98        0.33      8.45 o 
  -7   6   6        0.56        1.02      9.42 o 
  -6   6   6        4.65       14.62      9.55 o 
  -5   6   6        0.14        1.30      6.86 o 
  -4   6   6       17.53       13.99      7.14 o 
  -3   6   6        3.23        3.99      7.03 o 
  -2   6   6        2.04       11.82      9.07 o 
  -1   6   6        1.88        3.49      7.31 o 
   0   6   6       50.52       53.85      8.02 o 
   1   6   6       12.74       23.81      7.59 o 
   2   6   6        0.11        5.25      9.30 o 
   3   6   6        6.18        4.97      9.69 o 
   4   6   6        0.06        4.67      8.66 o 
   5   6   6       20.58       21.60     10.07 o 
   7   6   6       28.09       35.58     10.26 o 
  -6   7   6        0.26        2.07     10.59 o 
  -5   7   6        3.03       17.32     10.12 o 
  -4   7   6        0.00       13.96     12.48 o 
  -3   7   6        3.50        5.18      9.08 o 
  -2   7   6        0.89        1.49      9.31 o 
  -1   7   6        3.34        3.63      9.54 o 
   0   7   6       12.76       11.45     10.82 o 
   1   7   6        0.89        0.77     15.23 o 
   2   7   6        6.83       -3.66     15.23 o 
   4   7   6        0.47        8.92     10.68 o 
 -14   1   7        5.13       10.79      7.50 o 
 -13   1   7        9.91       11.84      6.13 o 
 -12   1   7       27.34       18.10      5.86 o 
 -11   1   7       18.42       15.95      5.43 o 
 -10   1   7      272.63      281.58      6.78 o 
  -9   1   7        1.85       -0.07      5.14 o 
  -8   1   7      178.27      169.42      4.86 o 
  -7   1   7       34.70       28.61      3.33 o 
  -6   1   7        8.86       10.90      3.98 o 
  -5   1   7      849.75      799.56      8.32 o 
  -4   1   7      201.82      230.35      4.11 o 
  -3   1   7      295.45      272.67      6.66 o 
  -2   1   7      621.77      692.95      5.66 o 
  -1   1   7      711.96      678.42      9.49 o 
   0   1   7      565.10      536.67      6.88 o 
   1   1   7      561.14      489.07      8.81 o 
   2   1   7      574.48      642.11      9.36 o 
   3   1   7       17.05        2.49      5.21 o 
   4   1   7       29.88       19.98      5.42 o 
   5   1   7        0.92        3.95      5.08 o 
   6   1   7        0.04       -2.92      5.37 o 
   7   1   7       88.60       88.00      5.96 o 
   8   1   7        4.56        8.28      5.51 o 
   9   1   7        4.36        8.41      5.36 o 
  10   1   7       10.01       13.18      7.04 o 
  11   1   7        2.54       -2.76     11.30 o 
  12   1   7        2.70       11.57     17.64 o 
 -13   2   7        0.58        5.59      6.23 o 
 -12   2   7        1.07       12.72      6.53 o 
 -11   2   7        4.95        4.71      5.09 o 
 -10   2   7       36.99       39.55      5.16 o 
  -9   2   7       22.34       15.63      4.86 o 
  -8   2   7       90.31       85.89      4.24 o 
  -7   2   7       71.93       65.65      3.82 o 
  -6   2   7       90.92       89.38      3.07 o 
  -5   2   7      563.02      603.15      4.91 o 
  -4   2   7      338.51      311.08      4.27 o 
  -3   2   7     2503.40     2496.52      8.86 o 
  -2   2   7      211.62      178.55      3.94 o 
  -1   2   7     1378.88     1244.99     10.85 o 
   0   2   7      927.42      847.35     28.11 o 
   1   2   7        1.73        9.96      5.43 o 
   2   2   7        4.54        1.48      8.70 o 
   3   2   7       92.40      108.65     10.63 o 
   4   2   7       32.91       44.18      6.12 o 
   5   2   7       11.42        2.43      6.44 o 
   6   2   7      176.41      167.20      7.92 o 
   7   2   7        7.70        6.55      6.96 o 
   8   2   7       23.02       14.70      7.48 o 
   9   2   7        1.45       10.30      8.24 o 
  10   2   7        6.15        8.65      7.48 o 
  11   2   7        4.20        7.37     11.05 o 
 -13   3   7        7.96        5.64      8.46 o 
 -12   3   7        0.00       -0.11     11.44 o 
 -11   3   7       10.77       11.98      5.96 o 
 -10   3   7        1.63        6.22      6.61 o 
  -9   3   7        1.19        9.50      4.73 o 
  -8   3   7        0.19        2.94      4.64 o 
  -7   3   7        6.42        4.41      3.74 o 
  -6   3   7       34.41       39.72      3.26 o 
  -5   3   7       51.64       65.90      3.15 o 
  -4   3   7      312.51      349.70      5.38 o 
  -3   3   7       81.05       93.92      4.62 o 
  -2   3   7      248.14      269.08      5.40 o 
  -1   3   7      681.03      724.97     10.30 o 
   0   3   7       77.08       79.76      5.34 o 
   1   3   7      110.37      115.45      5.88 o 
   2   3   7        5.28       14.56      5.44 o 
   3   3   7        0.01       -0.63      4.78 o 
   4   3   7      129.06      115.49      7.11 o 
   5   3   7       24.51       16.39      6.74 o 
   6   3   7        0.67        1.01      6.55 o 
   7   3   7        3.17       -2.86      7.37 o 
   8   3   7        1.55        1.09      9.38 o 
   9   3   7        5.21        5.71      8.21 o 
  10   3   7        1.24       12.07      8.57 o 
  11   3   7        0.46        6.15      8.39 o 
 -12   4   7       15.30       24.68      9.39 o 
 -11   4   7        0.03        2.96     11.01 o 
 -10   4   7        5.91        6.42      8.04 o 
  -9   4   7       17.04       27.24      6.24 o 
  -8   4   7        8.35       21.96      8.28 o 
  -7   4   7      132.47      113.33      6.19 o 
  -6   4   7       57.02       46.48      4.28 o 
  -5   4   7       18.13       24.58      4.28 o 
  -4   4   7        4.85        7.52      3.98 o 
  -3   4   7      199.61      198.41      5.09 o 
  -2   4   7       26.32       26.89      4.38 o 
  -1   4   7        7.77        2.23      5.05 o 
   0   4   7      138.73      145.34      5.47 o 
   1   4   7       19.57       18.31      4.77 o 
   2   4   7       33.92       18.37     10.70 o 
   3   4   7       86.99       82.31      6.67 o 
   4   4   7        8.62        3.70      6.42 o 
   5   4   7        0.18        3.87      7.93 o 
   6   4   7        0.28        6.96      7.93 o 
   7   4   7        3.59        6.08      8.88 o 
   8   4   7       10.11       24.77      9.63 o 
   9   4   7       11.87        8.61     10.16 o 
  10   4   7        3.17       10.75     16.38 o 
 -10   5   7        0.02       -0.86      9.24 o 
  -9   5   7       19.82       19.07      7.57 o 
  -8   5   7        0.02        0.73      9.52 o 
  -7   5   7       12.84        2.43      8.55 o 
  -6   5   7       15.64        1.78      6.87 o 
  -5   5   7        0.03        4.16      6.06 o 
  -4   5   7        1.19        1.59      5.85 o 
  -3   5   7       35.09       53.89      4.57 o 
  -2   5   7        0.90        4.80      7.73 o 
  -1   5   7       64.69       69.02      7.94 o 
   0   5   7       19.79       20.57      7.27 o 
   1   5   7        0.26       -0.23     11.92 o 
   2   5   7       10.71       19.08      6.56 o 
   3   5   7       29.84       51.39      7.20 o 
   4   5   7        0.43        3.98      6.93 o 
   5   5   7       25.22       21.85      8.05 o 
   6   5   7        8.82       17.53      7.47 o 
   7   5   7        0.33        4.84      7.50 o 
   8   5   7        1.98       -0.40     12.90 o 
  -8   6   7        9.96        7.17      8.11 o 
  -7   6   7        7.39       12.82      9.35 o 
  -5   6   7        6.15        8.67      7.18 o 
  -4   6   7        0.47        5.48      7.30 o 
  -3   6   7        0.43        5.24      6.78 o 
  -2   6   7       15.62       18.99      7.60 o 
  -1   6   7       28.14       20.77      7.46 o 
   0   6   7        2.62        7.74      7.88 o 
   1   6   7        2.81        2.37      7.70 o 
   2   6   7        0.01        2.33      7.57 o 
   3   6   7       13.33       10.28      8.92 o 
   4   6   7        0.00       -1.50     15.39 o 
   5   6   7        8.84        8.38      9.94 o 
   6   6   7        3.46        7.72     10.26 o 
   7   6   7        3.37        1.69     10.43 o 
  -5   7   7        9.04       15.49     10.54 o 
  -4   7   7        0.77        3.51      7.76 o 
  -3   7   7        0.19        6.78     10.71 o 
  -2   7   7        3.60        5.19     10.72 o 
  -1   7   7        4.49        2.43     10.23 o 
   0   7   7        1.06        0.03     10.38 o 
   1   7   7        0.24        9.85      9.86 o 
   2   7   7        2.56       -0.14     10.26 o 
   3   7   7        0.09       11.12     11.22 o 
 -13   0   8        2.23        9.62     11.04 o 
 -12   0   8       17.33       13.29      8.23 o 
 -11   0   8       22.33       19.92      7.70 o 
 -10   0   8       57.94       47.45      7.49 o 
  -9   0   8       41.07       32.67      7.29 o 
  -8   0   8       69.04       67.92      7.16 o 
  -7   0   8       45.68       42.60      7.29 o 
  -6   0   8        1.35       -1.10      9.53 o 
  -5   0   8      106.06      119.74      7.09 o 
  -4   0   8       30.03       38.43      6.66 o 
  -3   0   8      288.12      279.06      5.93 o 
  -2   0   8       15.69       14.30      4.34 o 
  -1   0   8      465.08      458.34     10.55 o 
   0   0   8        0.02       -3.61      8.89 o 
   1   0   8      725.21      737.87     14.45 o 
   2   0   8       49.90       52.48      9.34 o 
   3   0   8       27.86       31.30      8.28 o 
   4   0   8        7.47        6.94      8.80 o 
   5   0   8       34.16       40.06      7.43 o 
   6   0   8       14.00       20.93      7.62 o 
   7   0   8      582.53      501.04     11.92 o 
   8   0   8       26.77       28.02      8.30 o 
   9   0   8      162.95      166.57     10.57 o 
  10   0   8        0.05        4.73      7.74 o 
  11   0   8        2.46        8.73     16.82 o 
 -13   1   8        0.44        5.22      6.21 o 
 -12   1   8       15.47       17.68      5.66 o 
 -11   1   8       50.67       46.79      5.57 o 
 -10   1   8       13.82       14.01      5.18 o 
  -9   1   8       22.94       20.28      5.02 o 
  -8   1   8      207.85      191.82      4.62 o 
  -7   1   8        1.04       -0.23      3.82 o 
  -6   1   8      333.19      316.66      4.67 o 
  -5   1   8       61.23       55.80      3.70 o 
  -4   1   8        0.08       -1.48      3.90 o 
  -3   1   8       18.29       26.18      3.65 o 
  -2   1   8      122.88      125.06      4.02 o 
  -1   1   8       63.61       47.67      6.37 o 
   0   1   8       20.05       25.52      5.08 o 
   1   1   8      237.14      224.85      7.28 o 
   2   1   8      105.88      126.58      6.58 o 
   3   1   8       84.99       83.60      9.26 o 
   4   1   8      143.24      138.15      7.41 o 
   5   1   8       34.34       29.02      5.49 o 
   6   1   8      181.04      163.67      6.35 o 
   7   1   8       77.55       69.60      6.10 o 
   8   1   8       68.42       68.23      6.14 o 
   9   1   8        0.42        7.77      6.62 o 
  10   1   8        4.03       10.28      7.31 o 
  11   1   8        2.94        7.95     15.77 o 
 -13   2   8        9.16       17.93      6.15 o 
 -12   2   8       37.64       44.06      5.90 o 
 -11   2   8        6.96        9.49      5.73 o 
 -10   2   8        0.08        1.81      5.70 o 
  -9   2   8       54.35       54.98      5.14 o 
  -8   2   8      109.42      105.44      4.46 o 
  -7   2   8       70.54       64.63      4.45 o 
  -6   2   8       22.62       22.85      3.15 o 
  -5   2   8       17.62       13.98      3.28 o 
  -4   2   8       40.65       34.04      3.50 o 
  -3   2   8        6.70        6.62      3.43 o 
  -2   2   8       22.89       14.18      3.43 o 
  -1   2   8       97.11      113.16      5.96 o 
   0   2   8       99.09      109.90      6.26 o 
   1   2   8      157.87      155.37      6.57 o 
   2   2   8       65.80       81.41     10.53 o 
   3   2   8        9.03        8.70     10.04 o 
   4   2   8       15.40       10.79      8.06 o 
   5   2   8       17.59        6.72      7.10 o 
   6   2   8       12.53       10.23      7.05 o 
   7   2   8        8.95        5.00      7.43 o 
   8   2   8       58.90       54.44      8.13 o 
   9   2   8        0.16        5.64      8.43 o 
  10   2   8       26.16       20.38      7.95 o 
  11   2   8        0.09        2.09     15.70 o 
 -12   3   8       12.03       13.14      9.02 o 
 -11   3   8       14.93       13.62      6.60 o 
 -10   3   8       20.58       24.29      6.30 o 
  -9   3   8       17.28       16.65      4.93 o 
  -8   3   8        4.55        5.61      5.15 o 
  -7   3   8      159.17      146.89      7.34 o 
  -6   3   8       35.21       38.99      4.13 o 
  -5   3   8        4.12        0.07      4.12 o 
  -4   3   8       15.89       14.13      4.39 o 
  -3   3   8      553.94      567.61      6.94 o 
  -2   3   8       55.91       69.24      4.90 o 
  -1   3   8       90.80       57.69      5.24 o 
   0   3   8       80.52       87.40      6.03 o 
   1   3   8        0.51       -2.89      5.48 o 
   2   3   8       95.02       79.21      6.15 o 
   3   3   8        5.16       -1.41      6.25 o 
   4   3   8       52.84       62.97      7.24 o 
   5   3   8       28.05       33.44      7.63 o 
   6   3   8       96.04       90.50      8.23 o 
   7   3   8       37.82       38.47      7.75 o 
   8   3   8        8.78       10.46      7.79 o 
   9   3   8       11.53       17.36      8.66 o 
  10   3   8        6.82       15.88      8.00 o 
 -11   4   8        2.12        8.48      9.09 o 
 -10   4   8        0.16       -0.15      8.37 o 
  -9   4   8        1.08        8.53      7.10 o 
  -8   4   8       34.60       43.67      7.31 o 
  -7   4   8       14.11       23.28      5.48 o 
  -6   4   8       68.26       75.94      4.82 o 
  -5   4   8      239.05      267.27      5.75 o 
  -4   4   8        9.43        0.94      4.70 o 
  -3   4   8       32.76       26.09      4.40 o 
  -2   4   8      135.87      129.62      5.07 o 
  -1   4   8        0.95       -0.89      6.01 o 
   0   4   8       75.16       61.15      5.45 o 
   1   4   8       40.17       19.12     12.27 o 
   2   4   8        4.82       17.06     12.65 o 
   3   4   8       47.61       44.97      6.95 o 
   4   4   8      106.08      122.70      7.61 o 
   5   4   8      115.64      163.56      8.02 o 
   6   4   8        4.29        4.28      7.26 o 
   7   4   8       22.47       10.37      9.99 o 
   8   4   8       21.76       20.97      9.55 o 
   9   4   8        0.06        6.40     10.60 o 
 -10   5   8        3.23        1.30     11.68 o 
  -9   5   8        0.06        0.88      8.93 o 
  -8   5   8        0.26        7.55     12.36 o 
  -7   5   8        0.20       -1.89      8.57 o 
  -6   5   8        2.34        9.04      7.28 o 
  -5   5   8       67.36       58.44      5.90 o 
  -4   5   8       11.57        9.85      6.10 o 
  -3   5   8       17.31       18.39      4.71 o 
  -2   5   8       34.65       38.13      6.06 o 
  -1   5   8       50.63       52.82      7.10 o 
   0   5   8        0.42       -1.71     12.39 o 
   1   5   8        0.04        3.18      8.52 o 
   2   5   8       31.85       16.45      7.17 o 
   3   5   8        0.42       10.98      9.13 o 
   4   5   8       20.89       25.28      9.00 o 
   5   5   8        8.38        9.99      9.65 o 
   7   5   8        0.46       -1.53     13.91 o 
   8   5   8        0.38       -1.43     14.43 o 
  -8   6   8        6.70        8.95      8.47 o 
  -7   6   8        0.12       -2.26     10.26 o 
  -6   6   8       12.49        9.46      9.92 o 
  -5   6   8        2.18        3.84      8.01 o 
  -4   6   8        4.50        7.10      8.34 o 
  -3   6   8        3.96        3.97      8.56 o 
  -2   6   8       19.63       25.56      7.38 o 
  -1   6   8        0.73       10.80      7.13 o 
   0   6   8        3.31        4.85      8.21 o 
   1   6   8       19.73       16.84      7.95 o 
   2   6   8        0.64        9.82     10.27 o 
   3   6   8        5.08        7.61     10.42 o 
   4   6   8       12.31       18.59      9.54 o 
   5   6   8        1.93       -0.20     10.23 o 
   6   6   8        6.16        2.13     10.61 o 
  -5   7   8        0.01       13.42     14.31 o 
  -4   7   8       16.39       19.86      8.41 o 
  -3   7   8        1.32        5.00     15.72 o 
  -2   7   8        1.33        7.17      8.54 o 
  -1   7   8        0.62        2.32     16.96 o 
   0   7   8        2.44        5.01      9.58 o 
   1   7   8        0.00       -0.79     11.44 o 
   2   7   8        5.95        2.25     11.69 o 
 -13   1   9        0.00        0.37      8.40 o 
 -12   1   9       17.10       11.37      5.94 o 
 -11   1   9       24.59       27.50      5.56 o 
 -10   1   9       73.21       84.42      6.25 o 
  -9   1   9       93.90       94.59      7.10 o 
  -8   1   9       47.78       49.16      4.38 o 
  -7   1   9       74.48       65.82      5.20 o 
  -6   1   9       56.19       45.71      3.84 o 
  -5   1   9      181.25      162.45      4.38 o 
  -4   1   9      133.70      124.08      4.31 o 
  -3   1   9        0.05       -0.96      4.03 o 
  -2   1   9       26.27       31.10      4.01 o 
  -1   1   9      723.92      797.29     10.39 o 
   0   1   9       26.81       26.20      4.92 o 
   1   1   9      139.36      140.86      7.31 o 
   2   1   9        3.93        6.93      6.26 o 
   3   1   9       40.64       49.94      7.17 o 
   4   1   9       87.83       85.14      6.44 o 
   5   1   9        0.58        2.07      5.61 o 
   6   1   9      224.22      223.17      7.33 o 
   7   1   9        9.37        6.45      5.95 o 
   8   1   9       18.12       11.98      6.25 o 
   9   1   9        0.28        4.26      6.44 o 
  10   1   9        0.46        7.80      8.68 o 
  11   1   9        4.41       12.86     12.16 o 
 -13   2   9        2.57       11.38      8.82 o 
 -12   2   9        2.92        8.05      6.22 o 
 -11   2   9        0.22        4.52      8.34 o 
 -10   2   9       32.25       40.52      5.54 o 
  -9   2   9       13.50       17.12      5.58 o 
  -8   2   9       54.08       58.40      4.58 o 
  -7   2   9       11.56       11.78      4.30 o 
  -6   2   9       39.41       39.15      3.80 o 
  -5   2   9        2.13        3.92      3.53 o 
  -4   2   9       49.51       38.58      3.77 o 
  -3   2   9      142.62      119.81      4.19 o 
  -2   2   9        4.57       13.81      3.86 o 
  -1   2   9       80.77       78.31      6.31 o 
   0   2   9      150.52      164.84      7.28 o 
   1   2   9       33.53       18.45      6.10 o 
   2   2   9      213.35      165.26     12.06 o 
   3   2   9      392.10      336.04     12.88 o 
   4   2   9        0.99       -3.66      9.76 o 
   5   2   9       83.33       79.21      8.32 o 
   8   2   9        8.63        8.18      7.86 o 
   9   2   9        5.77        5.06      7.94 o 
  10   2   9       11.34       12.17      9.65 o 
 -12   3   9        1.73        4.07      8.11 o 
 -11   3   9        2.87        6.75      7.00 o 
 -10   3   9        4.34        5.56      7.41 o 
  -9   3   9        1.99       13.09      6.02 o 
  -8   3   9       75.40       78.41      5.93 o 
  -7   3   9       32.99       28.58      5.50 o 
  -6   3   9      219.52      207.41      5.42 o 
  -5   3   9       10.95        8.05      4.23 o 
  -4   3   9       32.85       29.77      4.76 o 
  -3   3   9       88.43      101.28      3.75 o 
  -2   3   9        3.56        1.67      3.53 o 
  -1   3   9      213.54      214.06      6.89 o 
   0   3   9        4.97       -2.22      5.95 o 
   1   3   9       11.17       13.62      6.46 o 
   2   3   9      105.30       97.11      7.29 o 
   3   3   9        0.06        1.87      6.62 o 
   4   3   9       55.58       80.80      8.31 o 
   5   3   9       81.27       89.79      7.97 o 
   6   3   9        0.01        1.36      8.21 o 
   7   3   9        0.01        4.44      8.33 o 
   8   3   9        0.44        5.12      9.25 o 
   9   3   9        8.06       13.14      8.21 o 
  10   3   9        0.54        2.17      8.90 o 
 -11   4   9        0.15       -2.23     15.86 o 
 -10   4   9       10.42        5.32     11.07 o 
  -9   4   9       17.58       19.95      7.08 o 
  -8   4   9       18.80       15.96      5.73 o 
  -7   4   9       15.46        9.20      5.51 o 
  -6   4   9       39.11       23.35      5.37 o 
  -5   4   9       45.66       52.73      4.92 o 
  -4   4   9        4.95        3.07      4.68 o 
  -3   4   9      346.31      369.08      6.50 o 
  -2   4   9       60.82       85.77      5.77 o 
  -1   4   9       94.96       75.13      6.03 o 
   0   4   9       56.31       45.71      5.83 o 
   1   4   9        3.02        2.11     11.78 o 
   2   4   9       82.50       79.30     13.80 o 
   3   4   9        0.91        7.01      7.55 o 
   4   4   9      147.35      132.43      7.93 o 
   5   4   9        1.45        6.41      9.12 o 
   6   4   9        0.58        6.57     13.94 o 
   7   4   9        0.00        7.77     10.14 o 
   8   4   9       23.90       22.36     10.01 o 
   9   4   9        0.44        1.33     11.47 o 
 -10   5   9        1.83        6.08     15.23 o 
  -9   5   9        0.01        4.91      7.83 o 
  -8   5   9        4.02        4.32      9.68 o 
  -7   5   9        0.52        6.31      7.41 o 
  -6   5   9        1.96       10.67      7.41 o 
  -5   5   9        0.83        3.92      5.50 o 
  -4   5   9        9.17        5.91      5.04 o 
  -3   5   9        7.04        3.72      5.71 o 
  -2   5   9       31.14       45.84      6.01 o 
  -1   5   9        0.09       -0.21      8.98 o 
   0   5   9       32.53       39.42      9.35 o 
   1   5   9        7.83       33.37      9.06 o 
   2   5   9        4.12        3.08      9.27 o 
   3   5   9       12.79       11.33      8.73 o 
   4   5   9        0.29        2.11      9.85 o 
   5   5   9        1.06       13.69      9.37 o 
   6   5   9        0.15        9.60     13.80 o 
   7   5   9        1.07        3.69      9.77 o 
  -8   6   9        0.90        3.18      8.45 o 
  -7   6   9        0.01       -0.49     13.12 o 
  -6   6   9        0.19       -3.80     14.59 o 
  -5   6   9        1.77        2.80      7.56 o 
  -4   6   9        1.30       11.48      7.51 o 
  -2   6   9        0.40        3.64      9.14 o 
  -1   6   9        1.99       -1.92      9.06 o 
   0   6   9        0.09        0.92     14.03 o 
   1   6   9        1.63        6.95     10.58 o 
   2   6   9        0.00        2.91     15.63 o 
   3   6   9        8.17        7.72      9.90 o 
   4   6   9        0.08        1.80     10.45 o 
   5   6   9       12.02        9.26      9.95 o 
  -3   7   9        0.25        0.24      8.55 o 
  -2   7   9        1.61        0.01      8.34 o 
  -1   7   9        0.32        8.07      8.73 o 
   0   7   9        0.00       16.69     15.78 o 
   1   7   9        2.08        2.24     10.71 o 
 -13   0  10        0.63        4.03     10.58 o 
 -12   0  10      162.55      169.22     11.73 o 
 -11   0  10       84.15       85.87     10.15 o 
 -10   0  10      220.56      221.34     10.79 o 
  -9   0  10        8.13        5.49      9.07 o 
  -8   0  10       22.77       14.89      8.25 o 
  -7   0  10       15.07        7.05      7.02 o 
  -6   0  10       41.49       35.68      6.80 o 
  -5   0  10       91.81       97.18      8.62 o 
  -4   0  10      301.55      308.93      6.83 o 
  -3   0  10       62.72       71.53      6.89 o 
  -2   0  10      152.63      161.23     10.67 o 
  -1   0  10      361.15      323.82      9.01 o 
   0   0  10      235.78      228.10     11.24 o 
   1   0  10       31.99       29.66      9.29 o 
   2   0  10       78.28       93.52      9.64 o 
   3   0  10        2.92        3.19     10.37 o 
   5   0  10      242.08      265.72     10.42 o 
   6   0  10       35.10       31.32      8.82 o 
   7   0  10      241.02      243.37     11.41 o 
   8   0  10        0.66        1.76      9.95 o 
   9   0  10        0.02       -0.89     10.28 o 
  10   0  10        0.03        8.42     10.70 o 
 -13   1  10        2.97        7.70      7.94 o 
 -12   1  10        0.54        3.95      7.74 o 
 -11   1  10        6.26        6.86      6.35 o 
 -10   1  10        2.45        4.27      6.78 o 
  -9   1  10       10.74       11.95      5.97 o 
  -8   1  10        1.23        2.84      7.57 o 
  -7   1  10        0.31        1.76      5.29 o 
  -6   1  10       27.84       28.15      3.97 o 
  -5   1  10       61.87       71.45      4.19 o 
  -4   1  10       41.79       37.58      4.19 o 
  -3   1  10      177.95      171.71      4.87 o 
  -2   1  10       71.15       79.80      4.43 o 
  -1   1  10        0.85        1.41      7.04 o 
   0   1  10        0.75        2.61      4.98 o 
   1   1  10      157.95      152.40      7.34 o 
   2   1  10        3.05        3.04      6.00 o 
   3   1  10        3.35        1.56      6.34 o 
   4   1  10       72.49       75.90      8.33 o 
   5   1  10        0.06        0.11      7.09 o 
   6   1  10        0.01        3.31      7.85 o 
   7   1  10       26.94       27.43      6.60 o 
   8   1  10        9.05        7.50      6.35 o 
   9   1  10        5.87       10.88      6.71 o 
  10   1  10        3.55       -1.42      9.82 o 
 -12   2  10        0.43        8.88     10.08 o 
 -11   2  10        2.34        6.05      6.89 o 
 -10   2  10        6.80        7.23      5.86 o 
  -9   2  10       14.68        9.93      5.47 o 
  -8   2  10       59.11       65.15      4.86 o 
  -7   2  10      107.80      108.50      5.95 o 
  -6   2  10      191.27      193.53      4.76 o 
  -5   2  10       18.05       19.16      3.95 o 
  -4   2  10       54.32       48.56      4.05 o 
  -3   2  10       37.78       39.58      4.14 o 
  -2   2  10      115.16      118.36      4.54 o 
  -1   2  10      221.31      223.80      8.62 o 
   0   2  10        2.39       -0.27      5.89 o 
   1   2  10       24.77       25.57      6.79 o 
   2   2  10       93.61       72.85     10.11 o 
   3   2  10      193.29      192.86     13.63 o 
   4   2  10        0.25       -1.03     11.47 o 
   5   2  10       15.13       18.51     12.82 o 
   6   2  10       45.05       35.66      7.68 o 
   7   2  10        6.32        6.25      8.04 o 
   8   2  10        4.21        1.77      9.38 o 
   9   2  10        2.68        8.24      9.21 o 
  10   2  10        6.78       10.60     10.67 o 
 -12   3  10        2.52        5.84     10.06 o 
 -11   3  10        8.34        2.98      8.07 o 
 -10   3  10        0.00       10.79      8.69 o 
  -9   3  10        3.39        0.33      7.15 o 
  -8   3  10       30.94       43.47      5.90 o 
  -7   3  10       11.14       16.70      5.57 o 
  -6   3  10       82.26       75.10      4.90 o 
  -5   3  10      302.39      347.70      6.88 o 
  -4   3  10        5.17        9.38      5.15 o 
  -3   3  10      163.63      117.94      5.69 o 
  -2   3  10        0.01        0.97      3.96 o 
  -1   3  10        1.80        1.76      5.54 o 
   0   3  10       34.23       52.21      7.21 o 
   1   3  10        1.48        7.12      6.91 o 
   2   3  10        0.40        5.49      8.56 o 
   3   3  10        4.71        0.60      6.95 o 
   4   3  10       14.48        7.98      7.42 o 
   5   3  10        1.96        1.93      8.33 o 
   6   3  10        6.55        3.96      7.58 o 
   7   3  10        1.38       -2.79      8.79 o 
   8   3  10        1.56       11.33      8.05 o 
   9   3  10        2.58        9.67     10.43 o 
 -10   4  10        0.95       -1.67     15.72 o 
  -9   4  10        6.53        3.52      6.98 o 
  -8   4  10       13.79       10.19      5.74 o 
  -7   4  10        0.04        9.68      7.25 o 
  -6   4  10        0.26        3.91      5.30 o 
  -5   4  10       49.16       57.47      5.03 o 
  -4   4  10       35.70       43.14      5.08 o 
  -3   4  10      278.17      302.92      7.08 o 
  -2   4  10       45.39       40.19      5.56 o 
  -1   4  10       34.96       47.20      6.31 o 
   0   4  10       61.70       75.92      6.49 o 
   1   4  10       11.09       12.27     12.51 o 
   2   4  10       10.06        6.55     13.42 o 
   3   4  10       16.97        3.73     13.19 o 
   4   4  10        5.96        1.13      7.77 o 
   5   4  10        1.62        9.90     12.13 o 
   6   4  10        0.07        1.56      9.99 o 
   7   4  10        0.03        4.23     10.37 o 
   8   4  10        0.38        8.36     10.22 o 
  -9   5  10        0.01        5.43      9.50 o 
  -8   5  10        0.14        4.44      7.66 o 
  -7   5  10        3.21        6.66     10.07 o 
  -6   5  10       43.59       62.94      7.70 o 
  -5   5  10        1.33       11.89      6.40 o 
  -4   5  10       11.05       14.58      5.02 o 
  -3   5  10       45.49       35.83      6.24 o 
  -2   5  10        2.21        6.75      6.89 o 
  -1   5  10        1.32        2.26     10.28 o 
   0   5  10        5.95        4.62     10.27 o 
   1   5  10       77.60      100.62     10.67 o 
   2   5  10       19.00        1.08     14.31 o 
   3   5  10        3.46       -2.49     14.43 o 
   4   5  10       18.09       20.15      9.48 o 
   5   5  10        2.01       18.68     14.87 o 
   6   5  10        2.24        4.21     10.08 o 
   7   5  10        3.32       10.71     10.33 o 
  -7   6  10        0.33        4.90     15.25 o 
  -6   6  10        0.35       -2.89     15.65 o 
  -5   6  10        0.26       17.67     14.66 o 
  -4   6  10        0.18       -2.22      8.07 o 
  -2   6  10       10.81        2.53      9.06 o 
  -1   6  10        2.21        2.58     13.42 o 
   0   6  10        0.84       -0.94      8.14 o 
   1   6  10        0.00        0.66      8.64 o 
   2   6  10        0.07       -1.85     10.60 o 
   4   6  10        0.86       -3.37     11.63 o 
 -13   1  11        0.02        7.58     10.85 o 
 -12   1  11        2.24        0.25      8.16 o 
 -11   1  11       11.84       13.95      6.69 o 
 -10   1  11        5.06        9.24      6.20 o 
  -9   1  11       18.57       20.53      5.75 o 
  -8   1  11        0.00       -2.09     12.46 o 
  -7   1  11       10.10        7.42      5.37 o 
  -6   1  11       39.83       36.60      4.40 o 
  -5   1  11       39.11       40.07      4.28 o 
  -4   1  11      174.12      163.68      4.96 o 
  -3   1  11        0.98       -1.16      4.39 o 
  -2   1  11        0.50        5.10      8.56 o 
  -1   1  11       92.45       82.26      6.40 o 
   0   1  11       38.72       42.41      5.41 o 
   1   1  11       23.72       19.24      6.85 o 
   2   1  11       59.50       60.32      7.76 o 
   3   1  11       58.41       43.97      8.44 o 
   4   1  11       35.03       31.95      7.30 o 
   5   1  11      153.94      171.40      7.89 o 
   6   1  11        4.67       -0.06      6.23 o 
   7   1  11      102.00      108.34      7.66 o 
   8   1  11        0.00        1.32      6.85 o 
   9   1  11       12.04       23.01      7.40 o 
  10   1  11        0.00        2.05      9.23 o 
 -12   2  11        9.84        9.99      8.51 o 
 -11   2  11        0.49       11.59     13.14 o 
 -10   2  11        0.29       13.06      8.60 o 
  -9   2  11       37.68       40.23      5.80 o 
  -8   2  11      117.09      131.25      5.31 o 
  -7   2  11      104.28      108.65      5.98 o 
  -6   2  11       24.21       24.75      4.20 o 
  -5   2  11       16.50        8.28      4.23 o 
  -4   2  11        8.79        8.62      4.18 o 
  -3   2  11       73.67       80.66      4.59 o 
  -2   2  11      262.14      230.74      8.03 o 
  -1   2  11       79.58       52.09      7.48 o 
   0   2  11       28.44       37.32      7.42 o 
   1   2  11       18.64        8.46      6.85 o 
   2   2  11       12.25       12.36      7.28 o 
   4   2  11       38.06       18.11     12.39 o 
   5   2  11       34.85       48.63      8.84 o 
   6   2  11       29.05       20.78      8.62 o 
   7   2  11        0.03        1.88     12.74 o 
   8   2  11        2.05        8.36      8.60 o 
   9   2  11       10.68        9.60      9.43 o 
 -11   3  11       10.21       13.97      8.08 o 
 -10   3  11       35.68       35.21      7.93 o 
  -9   3  11        4.56        3.56      7.01 o 
  -8   3  11       75.27       66.89      6.20 o 
  -7   3  11       37.77       45.29      6.09 o 
  -6   3  11        2.70        4.05      5.06 o 
  -5   3  11       31.18       38.28      5.41 o 
  -4   3  11      108.75      102.15      5.88 o 
  -3   3  11       15.89       11.72      5.47 o 
  -2   3  11      198.01      184.07      6.34 o 
  -1   3  11        6.41        0.18      6.09 o 
   0   3  11       19.36       21.02      7.36 o 
   1   3  11        1.94        4.06      9.22 o 
   2   3  11       27.66       38.15      7.91 o 
   3   3  11       73.27       83.08      8.53 o 
   4   3  11        4.22       13.02     15.53 o 
   5   3  11       16.09       19.43      8.85 o 
   6   3  11        7.79       18.25      8.16 o 
   7   3  11        2.39        2.29      8.43 o 
   8   3  11        2.56       -0.62     10.08 o 
   9   3  11        0.26        1.49     10.29 o 
 -10   4  11        1.48        7.42     11.19 o 
  -8   4  11        1.87        4.63      5.94 o 
  -7   4  11        1.57        3.38      6.22 o 
  -6   4  11       25.97       30.20      7.01 o 
  -5   4  11        7.72       15.89      4.97 o 
  -4   4  11        0.99       -0.77      5.79 o 
  -3   4  11       93.46       79.71      6.00 o 
  -2   4  11       19.24       30.85      5.67 o 
  -1   4  11       56.93       44.41      6.79 o 
   0   4  11        1.73        0.25      6.58 o 
   1   4  11       34.82       32.61     13.94 o 
   2   4  11        7.23       13.77     10.70 o 
   3   4  11       22.04       12.97     12.08 o 
   4   4  11        8.51        6.56      7.62 o 
   6   4  11        0.34        4.15     10.08 o 
   7   4  11        2.64        6.28     10.98 o 
  -9   5  11        5.85        6.41      8.39 o 
  -8   5  11        0.33        7.38      7.92 o 
  -7   5  11        0.15        3.52      8.05 o 
  -6   5  11        6.88        6.74      7.45 o 
  -5   5  11        0.56        9.03      6.53 o 
  -4   5  11        0.70        6.19      5.08 o 
  -3   5  11        0.90       11.03      6.96 o 
  -2   5  11        1.56        5.56      7.29 o 
  -1   5  11        0.24        8.89     11.87 o 
   0   5  11        6.28       10.16      9.89 o 
   2   5  11        6.98       11.26     12.86 o 
   3   5  11        0.00        0.49     11.94 o 
   4   5  11        2.95       -3.59     15.41 o 
   5   5  11        4.38        6.73     11.12 o 
   6   5  11        2.39       10.86     11.19 o 
  -6   6  11        3.83        1.22     11.18 o 
  -5   6  11        1.04        0.47     16.12 o 
  -4   6  11        0.51       -2.36      8.13 o 
  -3   6  11        0.81        4.85      8.41 o 
  -2   6  11        0.78        6.27     10.06 o 
  -1   6  11        2.90        5.26      8.72 o 
   0   6  11       10.28       14.04      9.18 o 
   1   6  11        0.28        1.15      9.80 o 
   2   6  11       14.97       24.64      9.40 o 
   3   6  11        4.10       17.27     17.22 o 
 -12   0  12       85.56       72.60     11.37 o 
 -11   0  12       29.08       33.28      9.34 o 
 -10   0  12       18.76       21.47      9.33 o 
  -9   0  12      167.55      184.94     10.60 o 
  -8   0  12        5.56        1.88      8.46 o 
  -7   0  12       56.03       43.21      8.72 o 
  -6   0  12       29.84       21.86      8.39 o 
  -5   0  12        7.94        1.22      8.04 o 
  -4   0  12       64.23       62.32      6.26 o 
  -3   0  12      115.18      116.82      6.80 o 
  -2   0  12        3.93       -0.14      6.01 o 
  -1   0  12        9.77       23.85      8.32 o 
   0   0  12      234.98      250.34      8.76 o 
   1   0  12      119.04      137.63     12.25 o 
   2   0  12      121.52      120.34     10.58 o 
   3   0  12       12.05       18.51     11.90 o 
   4   0  12      136.82      126.74     13.14 o 
   5   0  12        2.49        3.78     11.54 o 
   6   0  12       14.34       16.48      9.34 o 
   7   0  12        6.78        5.35     10.93 o 
   8   0  12        1.05        0.31     10.05 o 
   9   0  12        0.01       12.66     10.43 o 
 -12   1  12        1.72       -0.19      9.82 o 
 -11   1  12       24.10       21.26      6.80 o 
 -10   1  12        0.86        1.70      6.93 o 
  -9   1  12       25.48       21.69      5.89 o 
  -8   1  12        7.03       13.57      5.80 o 
  -7   1  12       25.56       25.65      5.77 o 
  -6   1  12        7.47        4.20      4.41 o 
  -5   1  12       53.63       60.89      4.80 o 
  -4   1  12        3.58        3.26      4.60 o 
  -3   1  12        8.03        5.51      5.15 o 
  -2   1  12        2.39        3.17      5.41 o 
  -1   1  12       25.92       30.26      6.49 o 
   0   1  12       48.12       52.76      6.52 o 
   1   1  12       66.33       66.35      6.58 o 
   2   1  12       36.68       32.21      7.66 o 
   3   1  12      130.68      121.57     10.56 o 
   4   1  12       49.35       38.42      8.16 o 
   5   1  12        0.68        0.75      7.63 o 
   6   1  12       63.66       52.69      7.09 o 
   7   1  12        1.76        3.75      7.41 o 
   8   1  12        0.12        2.08      8.03 o 
   9   1  12       11.38       17.20      7.94 o 
 -12   2  12       10.68       10.14      8.67 o 
 -11   2  12        0.67        3.85      7.80 o 
 -10   2  12       24.69       21.96      7.53 o 
  -9   2  12        0.90        2.71      7.26 o 
  -8   2  12        3.19        6.25      5.07 o 
  -7   2  12       46.03       47.82      5.78 o 
  -6   2  12        9.37        9.55      4.41 o 
  -5   2  12       11.26       12.31      4.91 o 
  -4   2  12       50.33       47.92      4.72 o 
  -3   2  12        0.92        1.64      5.00 o 
  -2   2  12        0.29       -0.75      5.05 o 
  -1   2  12        1.70        6.41      6.47 o 
   1   2  12        2.65        2.94      7.55 o 
   2   2  12        3.00        5.89      8.01 o 
   3   2  12       62.76       64.52     13.87 o 
   4   2  12        0.18       -3.73     10.63 o 
   5   2  12       20.87       22.43      8.20 o 
   6   2  12        2.45        5.73     12.19 o 
   7   2  12        7.66       16.03      9.05 o 
   8   2  12        1.89       11.61     17.20 o 
   9   2  12        1.82       11.91     13.70 o 
 -11   3  12        0.06        3.43      9.49 o 
 -10   3  12       21.07       22.09      8.29 o 
  -9   3  12       23.67       23.78      7.38 o 
  -8   3  12       72.09       72.33      6.69 o 
  -7   3  12       52.30       50.42      6.10 o 
  -6   3  12       14.28       -0.83      9.00 o 
  -5   3  12        4.55        3.48      5.47 o 
  -4   3  12        0.02       -3.00     13.63 o 
  -3   3  12       14.17       30.77      5.85 o 
  -2   3  12       95.32      140.71      6.75 o 
  -1   3  12       12.74       12.12      8.07 o 
   0   3  12       76.95       58.11      7.92 o 
   2   3  12        5.71        5.77      9.76 o 
   3   3  12        0.08       -0.55      8.20 o 
   4   3  12        3.95        7.16     10.53 o 
   5   3  12        0.03        3.04      9.18 o 
   6   3  12        2.48       -3.10     11.93 o 
   7   3  12        2.32        9.42     12.12 o 
   8   3  12        6.07        3.74      9.44 o 
 -10   4  12        1.69       -1.29     15.70 o 
  -9   4  12        6.26        9.34      6.53 o 
  -8   4  12       22.93       19.90      6.27 o 
  -7   4  12        6.21       14.66      6.11 o 
  -6   4  12      111.15      107.85      6.66 o 
  -5   4  12        0.20        5.26      5.43 o 
  -4   4  12        8.26       10.31      6.14 o 
  -3   4  12       25.69       25.88      5.83 o 
  -2   4  12        3.55        2.28      6.05 o 
  -1   4  12        2.83        6.00      6.55 o 
   0   4  12       49.99       58.09      9.89 o 
   1   4  12        0.03        0.73     10.93 o 
   2   4  12       35.71       53.45     14.87 o 
   4   4  12        1.86       -3.36     18.16 o 
   5   4  12        0.95        0.33     14.92 o 
   6   4  12        0.85        7.45     10.68 o 
   7   4  12        2.26        2.82     12.05 o 
  -8   5  12        2.10        2.65     14.34 o 
  -7   5  12        0.40       -1.24      7.96 o 
  -6   5  12        4.34        1.35      7.82 o 
  -5   5  12        4.21       17.08      5.40 o 
  -4   5  12       24.93       37.26      6.47 o 
  -3   5  12        7.05       11.08      7.07 o 
  -2   5  12        1.95        0.91      7.52 o 
  -1   5  12       18.09       14.35      7.97 o 
   0   5  12        0.00       -1.92     16.89 o 
   1   5  12        6.71       11.38     11.71 o 
   2   5  12        2.70        0.68     15.39 o 
   3   5  12        1.37        5.69     11.31 o 
   4   5  12        0.22        1.62     15.60 o 
   5   5  12        0.26       15.34     15.93 o 
  -5   6  12        2.25       -1.64     11.70 o 
  -4   6  12        1.22       11.60      7.89 o 
  -3   6  12        0.38       10.07      8.79 o 
  -2   6  12        1.00        2.29      9.09 o 
  -1   6  12        1.13        3.68      8.78 o 
   0   6  12        3.15        3.76      8.53 o 
   2   6  12        0.27        1.22     13.49 o 
 -12   1  13       11.80       17.65      7.33 o 
 -11   1  13       19.01       15.73      6.84 o 
 -10   1  13        0.19        5.08      7.40 o 
  -9   1  13        0.63        7.46      6.83 o 
  -8   1  13       10.06       15.89      6.79 o 
  -7   1  13        0.00        0.93      5.75 o 
  -6   1  13       13.32       12.48      4.80 o 
  -5   1  13        8.16        6.34      4.98 o 
  -4   1  13      158.50      170.08      5.80 o 
  -3   1  13       37.28       34.26      5.33 o 
  -2   1  13       40.59       46.38      5.60 o 
  -1   1  13       11.30        4.62      6.57 o 
   0   1  13       81.23       88.22      7.10 o 
   1   1  13       57.69       58.51      7.75 o 
   2   1  13       63.17       66.30      8.98 o 
   3   1  13        2.62       -2.35      9.76 o 
   4   1  13        1.26        6.59     11.07 o 
   5   1  13       33.34       37.59      8.21 o 
   6   1  13        0.90        2.14      9.38 o 
   7   1  13        7.13       12.27      8.53 o 
   8   1  13       15.58       11.10      7.74 o 
 -11   2  13        2.86        6.02      8.47 o 
 -10   2  13        6.05        4.48      8.28 o 
  -9   2  13       13.67       12.17      7.77 o 
  -8   2  13        0.04        0.17      7.44 o 
  -7   2  13        0.06        0.61      7.18 o 
  -6   2  13        0.44        1.08      4.72 o 
  -5   2  13        2.54        0.84      6.92 o 
  -4   2  13        3.08        3.19      5.81 o 
  -3   2  13       22.33       30.06      4.93 o 
  -2   2  13       46.40       48.69      5.40 o 
  -1   2  13        9.68       13.54      7.03 o 
   0   2  13       21.38       31.52      8.81 o 
   1   2  13       22.38       16.29      7.77 o 
   2   2  13       24.14        8.71      8.37 o 
   3   2  13        1.22       -3.73     11.57 o 
   4   2  13       29.47       23.16     13.47 o 
   5   2  13       29.58       38.05     10.12 o 
   6   2  13        6.70        4.53     10.87 o 
   7   2  13        8.69        6.58      9.19 o 
   8   2  13        0.06       -2.06     11.57 o 
 -10   3  13        4.29        4.62      9.36 o 
  -9   3  13       10.06        7.83      7.86 o 
  -8   3  13        2.08        6.13      6.26 o 
  -7   3  13        0.36        5.54      6.73 o 
  -6   3  13        3.10        0.22      8.03 o 
  -5   3  13       62.05       54.91      6.02 o 
  -4   3  13       69.52       61.75      6.42 o 
  -3   3  13        0.86        4.37      6.79 o 
  -2   3  13       34.13       30.45      6.33 o 
  -1   3  13        6.31        5.21      8.46 o 
   0   3  13        6.21        9.09      7.28 o 
   1   3  13        6.90        5.39      7.62 o 
   2   3  13       10.82       10.54      7.39 o 
   3   3  13       28.87       13.40      8.51 o 
   4   3  13        1.92        0.47     13.68 o 
   5   3  13        4.85        4.04     11.00 o 
   6   3  13        0.61        1.07     11.08 o 
   7   3  13        0.25        4.22      9.23 o 
  -9   4  13        2.64        3.13      7.88 o 
  -8   4  13        2.80        8.88      6.57 o 
  -7   4  13        1.00        6.03      6.37 o 
  -6   4  13       23.80       42.26      6.52 o 
  -5   4  13       34.02       28.89      5.89 o 
  -4   4  13        8.22        7.17      5.93 o 
  -3   4  13       39.56       27.17      6.18 o 
  -2   4  13        1.63        7.18      6.04 o 
  -1   4  13        1.03        0.61      6.85 o 
   0   4  13        0.84       -1.20     17.55 o 
   1   4  13        3.45        5.82     14.10 o 
   2   4  13       11.56        8.26     14.15 o 
   5   4  13        3.11       -0.42     15.44 o 
   6   4  13        0.14       -4.04     15.04 o 
  -7   5  13        0.89        0.85      9.75 o 
  -6   5  13        1.25        5.33      7.91 o 
  -5   5  13        3.78        8.93      6.49 o 
  -4   5  13        7.43        5.59      6.44 o 
  -3   5  13       21.77       26.60      6.98 o 
  -2   5  13        0.25        4.41      7.62 o 
  -1   5  13       20.97       19.85      9.00 o 
   0   5  13        2.44        5.97     10.91 o 
   1   5  13       23.51       24.93     11.85 o 
   3   5  13        5.91       12.40     12.15 o 
   4   5  13        3.57        0.00     16.59 o 
  -3   6  13        0.05        2.43      8.94 o 
  -2   6  13        2.29       10.26     11.61 o 
  -1   6  13        6.31       16.58     10.11 o 
   0   6  13        0.44       -1.62     12.66 o 
 -11   0  14        6.50        8.94     10.52 o 
 -10   0  14        6.77       11.93      9.47 o 
  -9   0  14        5.80        5.34      9.25 o 
  -8   0  14       58.38       64.10      9.60 o 
  -7   0  14        1.09       -1.51      8.90 o 
  -6   0  14      155.23      162.21     10.22 o 
  -5   0  14        1.97        1.67     12.46 o 
  -4   0  14       57.68       44.58      7.00 o 
  -3   0  14       25.94       22.82      6.87 o 
  -2   0  14       60.15       83.71      7.55 o 
  -1   0  14       32.67       26.75      8.68 o 
   0   0  14        0.37        2.69      8.38 o 
   1   0  14       66.33       56.40     13.21 o 
   2   0  14      124.38      139.83     12.41 o 
   3   0  14       58.29       76.91     13.30 o 
   5   0  14        3.69       -2.77     13.02 o 
   6   0  14        3.13        6.60     10.13 o 
   7   0  14       15.96       26.72     10.66 o 
   8   0  14        1.72        3.12     14.26 o 
 -11   1  14       14.19       11.41      7.32 o 
 -10   1  14        0.50        3.23      6.43 o 
  -9   1  14       10.67       10.56      6.26 o 
  -8   1  14        0.02        1.11      8.21 o 
  -7   1  14        8.40        9.31      6.95 o 
  -6   1  14        1.82        3.70      5.91 o 
  -5   1  14        0.34        3.48      6.45 o 
  -4   1  14       25.45       26.48      5.52 o 
  -3   1  14       16.52       13.60      5.39 o 
  -2   1  14        1.49        3.89      6.50 o 
  -1   1  14       19.23       15.89      7.29 o 
   0   1  14       65.14       65.47      6.98 o 
   1   1  14        6.91       13.54      8.92 o 
   2   1  14        3.99       -3.51      9.16 o 
   3   1  14       47.62       44.28      8.70 o 
   4   1  14        1.82        0.31      9.09 o 
   5   1  14        8.10        5.09      9.29 o 
   6   1  14        7.43        7.29      8.22 o 
   7   1  14        6.24        3.27      8.10 o 
   8   1  14        6.90        4.12      8.35 o 
 -11   2  14       10.66        6.65      9.10 o 
 -10   2  14       12.91       11.58      8.28 o 
  -9   2  14       53.58       62.55      8.56 o 
  -8   2  14        8.72       13.23      7.88 o 
  -7   2  14       47.47       38.00      7.61 o 
  -6   2  14        1.32        0.29      6.34 o 
  -5   2  14        2.14        1.70      5.22 o 
  -4   2  14        7.26       15.40      5.38 o 
  -3   2  14       14.05       22.89      5.60 o 
  -2   2  14       13.24       15.50      5.37 o 
  -1   2  14        9.99       14.64      6.69 o 
   0   2  14       12.88        9.64     11.87 o 
   2   2  14       15.84       11.55      9.23 o 
   3   2  14        1.72        0.73     13.58 o 
   4   2  14        1.30       -3.17     13.02 o 
   5   2  14       25.46       27.02      9.33 o 
   6   2  14        3.45        9.80     10.67 o 
   7   2  14        4.45        3.58     11.79 o 
 -10   3  14       22.31       27.56      8.95 o 
  -9   3  14        2.08        4.23      9.39 o 
  -8   3  14       30.22       34.81      6.83 o 
  -7   3  14       11.03        0.93      7.52 o 
  -6   3  14       10.03        8.96      7.59 o 
  -5   3  14        2.11        6.88      6.87 o 
  -4   3  14        7.30        5.07      5.92 o 
  -3   3  14       63.90       53.70      6.78 o 
  -2   3  14        6.54        4.04      6.10 o 
  -1   3  14       11.67        6.96      6.35 o 
   0   3  14        5.38        9.41      7.96 o 
   1   3  14        0.02        1.74     10.49 o 
   2   3  14        0.09        6.94     10.70 o 
   3   3  14        0.06       -0.33      8.86 o 
   4   3  14        0.13       -3.57     12.20 o 
   6   3  14        1.07        7.12     11.28 o 
  -8   4  14        0.40       10.22      8.65 o 
  -7   4  14        1.78       12.66      7.30 o 
  -6   4  14        6.58        7.94      6.41 o 
  -5   4  14        4.24       10.68      6.53 o 
  -4   4  14        2.63        5.96      6.59 o 
  -3   4  14        0.46        3.30      6.11 o 
  -2   4  14        1.64        2.25      6.73 o 
  -1   4  14       10.74        6.68      6.30 o 
   0   4  14        2.19        7.25     10.75 o 
   3   4  14        0.09        0.42     15.11 o 
   4   4  14        0.33       19.83     20.90 o 
   5   4  14        0.02        6.91     12.10 o 
  -6   5  14        4.01        7.59      8.80 o 
  -5   5  14        8.73       14.03      8.33 o 
  -4   5  14       19.85       40.64      7.26 o 
  -3   5  14        3.04       -0.36      8.02 o 
  -2   5  14        6.66        5.47      8.50 o 
  -1   5  14       14.03        6.80      8.96 o 
   0   5  14        0.42        1.76     15.39 o 
   1   5  14       10.28        0.31     15.81 o 
   2   5  14        0.96       -1.31     13.19 o 
 -11   1  15        2.88       15.46     15.93 o 
 -10   1  15        0.42        2.14      8.50 o 
  -9   1  15       32.50       43.55      6.75 o 
  -8   1  15        0.00        2.58      6.86 o 
  -7   1  15       11.46       15.53      6.25 o 
  -6   1  15        5.95        7.63      5.00 o 
  -5   1  15        0.11       -0.47      5.49 o 
  -4   1  15        1.79        6.88      5.95 o 
  -3   1  15       10.98        5.10      5.85 o 
  -2   1  15        1.22        5.43      6.04 o 
  -1   1  15       36.56       40.53      8.18 o 
   0   1  15        7.44        9.90      7.53 o 
   1   1  15       39.82       39.45      7.75 o 
   2   1  15        2.24        1.47      9.66 o 
   3   1  15       19.60       11.29      8.89 o 
   4   1  15        0.96        3.50     12.18 o 
   5   1  15        0.90        7.49      8.80 o 
   6   1  15        0.15       12.53      9.52 o 
   7   1  15        1.60       17.06     21.63 o 
 -10   2  15        9.31       10.10      8.87 o 
  -9   2  15        2.93        1.15      8.44 o 
  -8   2  15       12.11       12.65      8.26 o 
  -7   2  15        1.25        7.27      9.14 o 
  -6   2  15        5.92       11.99      5.88 o 
  -5   2  15        0.21        0.99      7.11 o 
  -4   2  15        2.45       -0.10      8.22 o 
  -3   2  15        2.63        7.64      5.70 o 
  -2   2  15       52.40       58.81      5.86 o 
  -1   2  15        6.54        5.15      7.82 o 
   0   2  15       17.93       11.35      8.85 o 
   1   2  15        3.79        9.20     12.46 o 
   2   2  15       28.08       27.27      8.74 o 
   3   2  15        0.02       -3.82     12.88 o 
   4   2  15       44.13       41.60     15.41 o 
   5   2  15        0.00       -0.42     12.53 o 
   6   2  15        4.43        2.77     10.59 o 
  -9   3  15        0.06       -1.82      9.83 o 
  -8   3  15       10.39       13.54      7.07 o 
  -7   3  15        0.26        4.90      8.36 o 
  -6   3  15        0.17        5.23     11.97 o 
  -5   3  15        3.02        5.68      6.38 o 
  -4   3  15       27.69       18.61      6.43 o 
  -3   3  15        1.24        3.13      6.95 o 
  -2   3  15        0.09        4.17      7.01 o 
  -1   3  15        1.02        4.28      7.55 o 
   0   3  15        4.48        5.79      7.98 o 
   1   3  15        0.29        5.07     10.79 o 
   2   3  15        0.04        3.75      8.73 o 
   3   3  15        3.08        1.06     13.00 o 
   4   3  15        0.74        6.62     14.43 o 
   5   3  15        3.12        2.91     10.82 o 
  -7   4  15        0.44        2.83      7.07 o 
  -6   4  15        2.32        0.99      7.01 o 
  -5   4  15       11.10        3.86      7.03 o 
  -4   4  15        0.23       12.60      6.85 o 
  -3   4  15       10.06        6.12      6.56 o 
  -2   4  15        0.29        5.06      6.43 o 
   2   4  15        2.55        4.32     14.24 o 
   3   4  15        1.47       -2.86     15.30 o 
   4   4  15        0.00       17.43     13.58 o 
  -4   5  15        4.66       13.69      7.97 o 
  -3   5  15        5.79        4.11     10.56 o 
  -2   5  15        5.08        4.33     10.44 o 
  -1   5  15        2.35       -1.60     12.06 o 
   0   5  15        7.18        1.85     11.97 o 
 -10   0  16       15.15       28.42     10.42 o 
  -9   0  16        0.25        4.83     10.11 o 
  -8   0  16        0.37        5.91      9.08 o 
  -7   0  16        8.84        5.72      9.42 o 
  -6   0  16       16.90       27.04      9.92 o 
  -5   0  16        0.11       -1.69      9.53 o 
  -4   0  16       18.25       20.52      9.22 o 
  -3   0  16        1.14        8.96     14.52 o 
  -2   0  16       12.16       18.74      8.19 o 
  -1   0  16       74.48       80.14      9.09 o 
   0   0  16       83.10      120.60     11.04 o 
   1   0  16       56.38       37.11     10.38 o 
   3   0  16        0.53       -2.49     12.55 o 
   4   0  16        2.72        1.17     11.73 o 
   5   0  16        1.86        8.47     15.04 o 
   6   0  16       22.27       19.38     11.50 o 
 -10   1  16        0.09        7.38     10.79 o 
  -9   1  16        6.70       18.03      6.86 o 
  -8   1  16        6.20       13.79      7.60 o 
  -7   1  16       11.53       13.08      6.62 o 
  -6   1  16        7.45       11.22      5.56 o 
  -5   1  16        9.07        6.68      5.94 o 
  -4   1  16       18.19       11.43      5.54 o 
  -3   1  16        4.35        8.08      9.79 o 
  -2   1  16       24.69       25.74      6.11 o 
  -1   1  16        2.41        1.69      9.60 o 
   0   1  16       29.30       28.74      8.50 o 
   1   1  16        7.70       10.23      9.46 o 
   2   1  16       22.49       22.17      8.45 o 
   3   1  16        1.27        8.94      8.95 o 
   4   1  16        0.01       -0.22      9.50 o 
   5   1  16        5.63        5.35      9.40 o 
   6   1  16        0.01       -1.47     12.38 o 
  -9   2  16        0.06        0.29     10.83 o 
  -8   2  16        9.37        2.72     14.83 o 
  -7   2  16        2.13        7.40      8.46 o 
  -6   2  16       31.13       42.21      8.09 o 
  -5   2  16        0.17        3.10      6.47 o 
  -4   2  16       51.09       63.70      7.06 o 
  -3   2  16        2.45        6.15      6.33 o 
  -2   2  16        3.13        2.23      6.49 o 
  -1   2  16        1.54       -0.71      6.70 o 
   0   2  16        1.55       17.20     12.48 o 
   1   2  16        0.01       -3.71     12.55 o 
   2   2  16        2.79       15.46     13.30 o 
   3   2  16        0.57       -2.39     14.22 o 
   4   2  16        0.59        5.14     12.46 o 
   5   2  16       11.57       16.14     13.20 o 
  -8   3  16       16.47       15.42      8.93 o 
  -7   3  16        4.53        0.43      8.22 o 
  -6   3  16        0.84        0.12      8.26 o 
  -5   3  16        1.08        4.52      6.60 o 
  -4   3  16        2.90        7.02     11.03 o 
  -3   3  16        2.10        7.31      6.65 o 
  -2   3  16        0.71        3.01      6.98 o 
  -1   3  16        5.50        5.16      7.79 o 
   0   3  16        1.20       12.34      8.79 o 
   1   3  16        0.02        2.86      9.29 o 
   2   3  16        2.20        7.75      9.47 o 
   3   3  16        5.47       11.45     15.04 o 
   4   3  16        0.29        3.87     15.86 o 
  -6   4  16        1.43        6.38     10.46 o 
  -5   4  16        0.02        5.72      9.65 o 
  -4   4  16        1.49        6.26      6.71 o 
  -3   4  16        0.08        2.90      7.02 o 
  -2   4  16        0.04        1.67      6.87 o 
   2   4  16        2.68       -1.64     16.05 o 
  -9   1  17        5.14        4.34      9.15 o 
  -8   1  17        2.82        4.53      8.70 o 
  -7   1  17        1.35        6.02      6.89 o 
  -6   1  17        0.54        4.61      9.32 o 
  -5   1  17        0.08        1.25      5.80 o 
  -4   1  17        8.97       16.79      6.07 o 
  -3   1  17        7.22       10.71      5.95 o 
  -2   1  17       19.73       16.54      6.31 o 
  -1   1  17        0.27        6.50     10.12 o 
   1   1  17        0.76       -2.23     11.20 o 
   3   1  17        0.68        0.38     10.54 o 
   4   1  17        0.26       13.65     16.00 o 
  -8   2  17        0.26        4.49      9.00 o 
  -7   2  17        2.65        5.17     10.87 o 
  -6   2  17        0.47        2.94      8.48 o 
  -5   2  17        9.33        6.27      7.69 o 
  -4   2  17        0.50        8.00      9.31 o 
  -3   2  17       14.91       13.29      7.11 o 
  -2   2  17        2.50        6.05      8.19 o 
  -1   2  17        3.90        6.56      7.36 o 
   0   2  17        2.65        2.65      9.61 o 
   1   2  17        4.73        1.62      9.09 o 
   2   2  17        1.55        3.88     10.37 o 
   3   2  17        0.94       -0.41      9.94 o 
   4   2  17        1.28       11.47     15.11 o 
  -7   3  17        1.33        6.62     10.77 o 
  -6   3  17        1.74        1.13      9.81 o 
  -5   3  17        0.25        4.37      6.69 o 
  -4   3  17        0.16        6.43      7.59 o 
  -3   3  17        2.22        2.96     10.43 o 
  -2   3  17        1.59        4.34      9.26 o 
  -1   3  17        5.17        5.52      8.00 o 
   0   3  17        2.05        2.92      8.45 o 
   1   3  17        7.42       13.32      9.21 o 
   2   3  17        0.82        0.96     13.47 o 
  -4   4  17        0.09        0.92      8.34 o 
  -3   4  17        0.22        1.10      8.17 o 
  -2   4  17        1.59        1.58      9.06 o 
  -7   0  18        8.91        9.06     14.85 o 
  -6   0  18        0.16       10.39     14.92 o 
  -5   0  18       10.34        7.65      9.84 o 
  -4   0  18       18.40       17.01     10.61 o 
  -3   0  18       21.03       27.44     11.20 o 
  -2   0  18       28.37       21.14      8.88 o 
  -1   0  18       31.87       39.80     11.26 o 
   0   0  18        2.01       21.42     15.27 o 
   1   0  18       24.04       19.47     11.26 o 
   2   0  18        3.20        2.37     10.48 o 
  -7   1  18        3.83        9.15     13.49 o 
  -6   1  18        0.31        7.51      9.92 o 
  -5   1  18        4.03       11.10      6.08 o 
  -4   1  18       16.06       19.14      6.23 o 
  -3   1  18        9.71        8.64      7.55 o 
  -2   1  18        2.46        1.78      7.41 o 
  -1   1  18       20.71       26.21      8.23 o 
   0   1  18        0.04        2.61     10.51 o 
   1   1  18        2.11        3.65      9.25 o 
   2   1  18        4.98        3.37      9.21 o 
   3   1  18        0.37        3.12     10.85 o 
  -7   2  18        0.00        1.83     10.42 o 
  -6   2  18        5.16        8.68      8.41 o 
  -5   2  18        0.29        3.39      7.16 o 
  -4   2  18        0.57        5.04     10.56 o 
  -3   2  18        4.78       21.73      8.57 o 
  -2   2  18        4.09       13.81      8.79 o 
  -1   2  18        1.25        2.27      9.11 o 
   0   2  18        1.27        3.77      8.39 o 
   1   2  18        2.19        4.52      9.03 o 
   2   2  18        0.20       -0.82      9.81 o 
  -5   3  18        6.97        8.90      9.44 o 
  -4   3  18        0.33        1.22      6.99 o 
  -3   3  18        2.47        8.74     11.26 o 
  -2   3  18        1.00       10.97      9.00 o 
  -1   3  18        0.24        1.01      8.72 o 
   0   3  18        2.71        7.52      8.32 o 
  -6   1  19        4.96        7.78      8.92 o 
  -5   1  19        1.32       13.18      8.37 o 
  -4   1  19        0.88        3.29      8.38 o 
  -3   1  19        3.24        5.00      6.88 o 
  -2   1  19        2.89        7.21      7.77 o 
  -1   1  19        3.76        7.62      7.63 o 
   0   1  19        0.69        8.52      8.85 o 
   1   1  19        0.52        6.24     11.76 o 
  -4   2  19        0.06        9.21      8.78 o 
  -3   2  19        0.43       18.06     12.82 o 
  -2   2  19        0.14        2.58     10.49 o 
  -1   2  19        0.29        5.35      8.88 o 
                                                 
